# Supplementary material for: The De Novo Genome Assembly of Olea europaea subsp. cuspidate, a Widely Distributed Olive Close Relative
Source: Front Genet. 2022 Aug 25;13:868540. doi: 10.3389/fgene.2022.868540 (PMC9454953; doi:10.3389/fgene.2022.868540)
Supplement: Supplementary file 2 [file DataSheet1.xlsx]

## Sheet: S1
Supplmentary table 1a. The genome used for phylogenetic analysis (dataset A)
Species	Assembly_NCBI_ID
Forsythia suspensa	GCA_020510225.1
Fraxinus excelsior	GCA_019097785.1
Fraxinus pennsylvanica	GCA_912172775.1
Jasminum sambac	GCA_018223645.1
Osmanthus fragran	GCA_019395295.1
Supplmentary table 1b. The genome used for gene family analysis (dataset B)
Species	Assembly_NCBI_ID
Arabidopsis thaliana	GCF_000001735
Arachis hypogaea	GCF_003086295
Elaeis guineensis	GCF_000442705
Glycine max	GCF_000004515
Helianthus annuus	GCF_002127325
Juglans sigillata	PRJNA509030
Olea europaea subsp. europaea var. sylvestris	GCF_002742605
Olea europaea subsp. europae cv 'Arbequina'	PRJCA003222
Ricinus communis	GCF_000151685
Sesamum indicum	GCF_000512975

## Sheet: S2
Supplmentary table 2. The one-to-one single-copy orthologous genes in dataset A
Genename	Chr	Start	End
che013053	chr1	15520706	15521278
che013705	chr1	2029999	2030286
che012916	chr1	22837190	22837537
che012837	chr1	25122726	25122989
che012818	chr1	25636687	25637052
che012779	chr1	26481525	26482079
che012725	chr1	27786361	27786999
che001987	chr1	28009922	28011145
che012674	chr1	28599541	28599720
che033213	chr1	28746295	28746927
che013627	chr1	3254549	3255004
che012490	chr1	34799104	34799526
che012444	chr1	35953723	35953905
che012417	chr1	36365692	36366555
che012402	chr1	36691893	36692423
che012400	chr1	36723995	36724609
che002277	chr1	3819136	3820230
che012315	chr1	38213022	38213537
che012287	chr1	38734563	38734742
che012271	chr1	39011558	39011863
che012260	chr1	39275226	39277673
che012252	chr1	39406679	39406834
che012236	chr1	39632467	39632793
che012223	chr1	39876409	39877113
che012183	chr1	40559871	40561484
che012172	chr1	40674226	40675227
che012157	chr1	40909670	40910269
che012057	chr1	42466936	42467286
che012024	chr1	42879706	42881364
che011982	chr1	43303158	43303595
che011938	chr1	44017482	44017727
che011937	chr1	44021722	44022363
che011921	chr1	44240654	44241259
che011912	chr1	44441779	44444226
che011911	chr1	44451723	44453096
che011907	chr1	44487597	44487779
che007421	chr1	7720618	7721133
che037777	chr10	1003980	1004573
che037779	chr10	1017889	1018890
che037792	chr10	1191003	1191842
che026545	chr10	1502643	1503290
che018774	chr10	18686391	18686678
che037824	chr10	1961246	1961773
che033829	chr10	20069950	20070711
che037828	chr10	2035176	2036576
che032440	chr10	21252409	21252903
che033933	chr10	22473233	22473859
che033938	chr10	22654484	22655419
che044101	chr10	2287110	2287397
che033958	chr10	23183965	23184120
che033968	chr10	23352276	23352416
che037848	chr10	2340043	2340549
che033989	chr10	23992306	23993919
che033990	chr10	23994166	23994645
che034165	chr10	29546563	29547456
che037894	chr10	3058887	3059183
che034202	chr10	31007659	31007802
che037912	chr10	3298360	3298701
che034269	chr10	34455234	34455908
che034299	chr10	35473141	35473410
che033211	chr10	3598359	3599447
che034324	chr10	36306677	36306892
che037947	chr10	3813512	3813952
che034431	chr10	39585942	39586358
che034525	chr10	42466126	42466611
che034527	chr10	42469998	42470546
che034530	chr10	42538813	42539325
che034547	chr10	42933605	42933961
che034623	chr10	44636605	44636847
che037991	chr10	4579972	4580355
che037738	chr10	469007	469372
che032299	chr10	50057587	50058042
che032326	chr10	50711917	50712219
che032377	chr10	53025089	53025541
che032413	chr10	53921502	53921744
che014114	chr10	5393070	5393522
che032447	chr10	54869110	54869559
che032451	chr10	54893256	54893438
che032463	chr10	55129654	55129920
che032504	chr10	55968111	55969211
che032506	chr10	55984154	55984660
che032508	chr10	56029998	56030321
che032515	chr10	56276887	56277237
che032523	chr10	56532223	56533626
che038042	chr10	5654096	5654413
che038045	chr10	5727414	5728709
che032575	chr10	58752453	58753043
che032596	chr10	59273543	59273746
che032601	chr10	59369608	59369838
che032602	chr10	59375444	59376505
che032604	chr10	59449746	59450510
che032646	chr10	60410546	60410902
che032655	chr10	60607075	60607815
che032670	chr10	60848652	60849158
che032671	chr10	60854730	60855131
che032684	chr10	61173968	61174312
che032687	chr10	61210826	61211431
che032691	chr10	61288498	61288593
che032695	chr10	61337711	61338124
che032752	chr10	63597339	63597854
che032778	chr10	64083319	64085559
che032780	chr10	64097747	64097959
che032811	chr10	64697194	64699254
che036786	chr10	648606	649250
che032855	chr10	65468149	65468517
che032864	chr10	65648981	65649175
che033100	chr10	71361779	71362990
che033104	chr10	71404190	71404333
che033137	chr10	72080296	72080613
che033170	chr10	72648014	72648634
che033190	chr10	73106553	73106792
che033203	chr10	73369488	73369919
che033212	chr10	73531788	73532021
che033239	chr10	73946874	73947338
che033243	chr10	74007067	74007432
che033294	chr10	74830570	74831685
che033311	chr10	75084552	75085154
che033332	chr10	75376315	75377025
che033374	chr10	76180649	76181404
che033391	chr10	76448385	76449074
che033404	chr10	76721742	76722071
che033436	chr10	77136613	77137020
che033439	chr10	77162747	77163013
che033460	chr10	77441607	77442557
che033478	chr10	77681840	77682184
che033482	chr10	77717106	77717414
che033499	chr10	77979884	77980303
che033522	chr10	78247855	78248406
che033543	chr10	78717612	78718394
che033559	chr10	78973957	78974325
che033574	chr10	79156319	79156507
che033576	chr10	79171838	79172098
che033577	chr10	79195128	79195358
che033587	chr10	79279142	79279369
che033590	chr10	79296700	79297215
che033640	chr10	79693579	79693926
che033660	chr10	79851790	79851972
che033676	chr10	80187081	80188862
che038171	chr10	8060489	8060707
che033760	chr10	81516135	81516383
che033781	chr10	81942013	81942387
che033790	chr10	82011641	82011946
che033792	chr10	82057399	82057704
che022756	chr11	10084210	10084968
che022754	chr11	10135162	10135395
che022705	chr11	10945462	10945608
che022686	chr11	11254752	11255132
che023291	chr11	1590649	1591329
che040222	chr11	18766001	18766555
che023265	chr11	1908689	1909099
che023264	chr11	1939822	1940136
che022546	chr11	19598723	19599223
che022523	chr11	20248780	20249703
che022513	chr11	20373382	20373732
che022478	chr11	21054096	21054401
che022448	chr11	21576939	21577529
che022403	chr11	22408346	22408759
che022398	chr11	22465988	22466209
che022390	chr11	22606419	22606970
che022325	chr11	23698939	23699307
che022316	chr11	23882196	23882630
che022305	chr11	24050890	24051276
che022301	chr11	24101584	24102252
che022243	chr11	26434761	26434949
che022235	chr11	26531643	26532017
che022228	chr11	26670642	26671382
che002556	chr11	2672505	2673158
che022223	chr11	26745680	26749486
che022210	chr11	26993977	26994621
che022200	chr11	27287023	27288537
che022139	chr11	28384898	28385482
che022115	chr11	28769907	28770164
che023201	chr11	2998308	2998733
che022006	chr11	31203792	31204118
che021981	chr11	31808927	31809193
che021979	chr11	31819825	31821399
che021957	chr11	32407801	32408208
che021955	chr11	32431943	32432035
che021919	chr11	33448197	33448850
che023155	chr11	3726293	3727933
che023148	chr11	3786012	3786518
che032209	chr11	40744595	40745275
che032192	chr11	41314610	41314927
che032177	chr11	41531415	41531618
che032150	chr11	42336473	42336937
che032129	chr11	42864666	42864989
che023117	chr11	4289316	4290536
che023102	chr11	4438291	4438707
che032039	chr11	45339473	45340420
che029050	chr11	48477119	48477775
che031956	chr11	48878886	48879248
che031955	chr11	48892214	48892858
che031905	chr11	51235370	51235756
che031877	chr11	52270525	52271010
che031814	chr11	54880509	54880889
che031811	chr11	54953602	54954243
che041561	chr11	55174579	55174935
che031796	chr11	55302223	55302840
che031767	chr11	56294433	56295365
che031745	chr11	57035484	57037046
che031729	chr11	57469645	57470088
che031680	chr11	58422777	58423433
che031660	chr11	58813395	58814060
che023003	chr11	5999615	6000196
che018944	chr11	60010726	60011565
che031578	chr11	60521636	60522046
che031537	chr11	61268305	61268778
che031525	chr11	61413992	61414261
che031463	chr11	62551306	62551452
che031458	chr11	62703435	62703713
che031424	chr11	63281356	63282837
che031422	chr11	63311008	63311376
che022970	chr11	6446320	6446484
che022943	chr11	6945368	6947254
che022932	chr11	7114944	7115534
che022924	chr11	7338468	7339598
che022892	chr11	7971479	7972444
che022890	chr11	7988806	7989498
che022838	chr11	8791775	8792212
che022830	chr11	8866650	8866988
che022822	chr11	9019274	9019555
che022804	chr11	9349842	9350369
che022779	chr11	9802746	9803684
che022778	chr11	9814399	9815235
che022775	chr11	9831676	9832017
che022763	chr11	9983784	9984293
che006572	chr12	12378587	12378811
che006577	chr12	12440093	12440263
che006661	chr12	13746231	13746368
che006684	chr12	14270722	14271066
che006695	chr12	14391598	14391993
che006708	chr12	14673490	14674362
che012453	chr12	15058379	15058945
che037296	chr12	19348980	19350188
che006967	chr12	19454427	19455083
che006981	chr12	19817335	19820487
che007022	chr12	20743488	20743964
che007040	chr12	21020888	21022090
che007044	chr12	21034891	21035193
che007053	chr12	21192704	21193105
che007093	chr12	21962550	21962813
che007104	chr12	22165493	22167736
che007125	chr12	22644528	22644863
che007127	chr12	22678716	22678946
che007173	chr12	23446764	23446976
che007190	chr12	23753743	23753991
che007240	chr12	27725232	27725843
che007262	chr12	28036842	28039919
che007274	chr12	28292491	28292832
che007304	chr12	29011582	29011905
che007353	chr12	30085925	30086287
che007357	chr12	30133599	30134252
che007368	chr12	30318445	30319752
che007375	chr12	30467294	30467533
che016991	chr12	38376278	38377276
che007493	chr12	38978160	38978834
che007572	chr12	40551269	40554340
che007624	chr12	41653185	41653712
che007657	chr12	42452529	42453740
che007683	chr12	43168921	43169277
che007684	chr12	43178248	43178634
che007690	chr12	43291578	43292153
che007692	chr12	43347426	43347584
che007705	chr12	43667959	43668216
che007737	chr12	45328523	45328786
che007772	chr12	46123687	46125060
che007849	chr12	48332833	48333177
che007856	chr12	48499498	48499788
che007912	chr12	49714878	49715588
che007977	chr12	52662971	52663366
che008055	chr12	54819184	54819555
che008057	chr12	54844175	54845056
che008060	chr12	54870899	54871423
che008065	chr12	54941607	54942764
che008076	chr12	55146081	55146362
che008137	chr12	56386261	56387151
che008183	chr12	57585393	57585545
che008186	chr12	57610422	57610862
che008188	chr12	57630648	57631064
che008193	chr12	57688380	57688802
che008197	chr12	57778587	57778781
che008231	chr12	58527331	58529457
che006170	chr12	6262252	6262446
che006178	chr12	6333066	6333830
che006191	chr12	6528423	6528629
che006214	chr12	6787946	6789262
che006251	chr12	7284007	7285851
che006267	chr12	7471751	7472485
che006274	chr12	7590468	7591013
che006315	chr12	8103062	8104036
che006384	chr12	9377568	9377867
che006385	chr12	9418093	9418647
che004584	chr13	11516921	11517151
che004610	chr13	11979581	11981671
che004631	chr13	12457365	12459707
che004669	chr13	13384647	13385549
che004692	chr13	13834200	13834412
che004693	chr13	13835400	13836242
che004708	chr13	14009041	14009328
che005011	chr13	20078787	20079287
che005012	chr13	20097948	20098997
che005027	chr13	20342942	20344456
che005028	chr13	20357015	20357551
che005134	chr13	22546847	22547194
che005146	chr13	22798301	22798549
che005223	chr13	24440381	24441856
che005247	chr13	25023735	25024004
che005264	chr13	25657499	25657768
che005270	chr13	31194431	31194775
che005297	chr13	32091501	32092781
che005312	chr13	32475582	32475935
che005355	chr13	33488624	33489391
che005437	chr13	36006050	36006868
che005465	chr13	36760142	36760651
che005469	chr13	36855202	36855450
che005572	chr13	39861273	39861716
che005604	chr13	41307268	41307501
che005624	chr13	42566032	42566700
che005653	chr13	43127600	43128274
che005672	chr13	43884698	43885423
che042833	chr13	45733078	45733611
che005728	chr13	45814554	45814826
che005760	chr13	47220017	47220178
che004165	chr13	4931289	4931510
che005826	chr13	49768877	49769284
che005837	chr13	49998332	49998793
che005838	chr13	50007916	50008062
che004172	chr13	5046066	5046782
che004185	chr13	5209270	5209701
che004193	chr13	5369940	5370167
che005988	chr13	53946551	53948818
che006016	chr13	54498816	54499067
che006030	chr13	54686390	54686758
che004266	chr13	6688815	6689732
che004324	chr13	7448882	7449643
che004364	chr13	7924440	7925144
che003427	chr13	7945276	7945833
che004368	chr13	7980764	7982002
che004414	chr13	8678012	8678521
che004430	chr13	8983628	8984050
che004444	chr13	9177254	9177523
che004449	chr13	9250741	9251400
che004490	chr13	9945345	9945608
che004492	chr13	9961814	9963334
che029245	chr14	11371257	11371655
che029259	chr14	11806363	11806704
che029260	chr14	11836422	11837636
che029263	chr14	11894431	11894556
che029279	chr14	12451329	12451907
che029284	chr14	12767025	12767360
che028797	chr14	151758	152849
che038943	chr14	15333541	15333714
che028864	chr14	1569255	1569554
che038996	chr14	17157796	17158161
che003837	chr14	18506150	18506449
che039098	chr14	19825428	19825889
che028896	chr14	2070362	2070580
che039165	chr14	21471037	21471504
che039180	chr14	21722314	21722616
che029346	chr14	23232837	23233586
che029349	chr14	23252293	23253378
che029373	chr14	23795525	23795887
che029390	chr14	24033160	24034287
che029407	chr14	24405996	24406487
che029413	chr14	24471309	24471935
che028918	chr14	2554922	2555353
che029470	chr14	25781246	25781431
che029487	chr14	26123068	26123832
che009834	chr14	35250667	35250975
che029721	chr14	36690893	36691069
che029741	chr14	37074062	37074310
che029770	chr14	37519072	37519404
che029801	chr14	38092437	38092859
che029804	chr14	38119211	38119654
che029860	chr14	39031336	39032505
che029872	chr14	39380173	39380838
che029873	chr14	39381590	39382006
che029881	chr14	39595177	39595470
che012687	chr14	40198026	40199111
che029956	chr14	40961189	40961425
che029958	chr14	41002006	41002389
che029980	chr14	41588382	41588762
che029047	chr14	5949938	5950276
che029106	chr14	7032369	7033937
che029117	chr14	7191509	7191664
che029169	chr14	9124560	9125102
che029172	chr14	9161309	9163357
che029173	chr14	9173851	9174912
che029176	chr14	9251663	9251941
che029177	chr14	9275711	9276532
che011389	chr15	11570442	11570621
che011364	chr15	11931493	11931846
che011307	chr15	12992319	12997301
che011298	chr15	13137048	13137647
che011288	chr15	13230543	13231106
che011245	chr15	14509457	14509855
che011238	chr15	14616569	14616847
che011237	chr15	14618479	14619024
che011210	chr15	15065123	15065476
che011152	chr15	16066700	16067647
che011146	chr15	16126588	16127178
che011145	chr15	16145142	16145657
che011139	chr15	16331213	16332130
che011868	chr15	1669415	1672036
che011116	chr15	16848504	16848929
che014092	chr15	1718111	1718662
che011094	chr15	17220636	17220866
che011863	chr15	1817088	1818071
che011032	chr15	18763052	18763438
che011021	chr15	18989999	18990418
che011001	chr15	19630219	19631625
che011853	chr15	1986775	1986978
che045844	chr15	20087830	20088087
che010935	chr15	20766315	20766491
che011836	chr15	2232213	2232944
che010892	chr15	22493346	22493651
che011834	chr15	2262950	2263207
che036014	chr15	22657365	22657679
che010842	chr15	24605082	24606059
che011815	chr15	2532250	2532723
che010824	chr15	25343715	25344680
che010802	chr15	26045460	26045663
che010798	chr15	26187669	26188043
che010784	chr15	26973032	26973991
che010773	chr15	27354086	27354448
che010742	chr15	28622521	28622769
che010729	chr15	29211706	29212989
che010718	chr15	29468138	29468440
che010703	chr15	29975488	29976114
che010667	chr15	31099931	31100638
che011772	chr15	3173310	3173483
che011771	chr15	3187160	3189541
che011768	chr15	3237209	3237604
che010607	chr15	32756991	32757689
che010574	chr15	33600128	33600580
che010556	chr15	33908667	33911216
che038467	chr15	33908721	33910586
che010549	chr15	34085036	34085446
che025828	chr15	34509036	34509755
che010507	chr15	35246722	35247273
che010497	chr15	35383600	35384076
che010493	chr15	35530198	35530656
che011747	chr15	3678025	3678477
che010428	chr15	37265689	37266534
che010389	chr15	37914470	37915843
che010322	chr15	39722639	39723592
che010218	chr15	41607088	41607414
che010198	chr15	41955711	41957042
che010182	chr15	42254725	42254988
che010101	chr15	43871989	43873344
che010076	chr15	44340145	44341767
che011572	chr15	7549836	7550027
che011526	chr15	8492909	8494555
che011525	chr15	8511988	8512395
che011515	chr15	8666479	8666844
che011514	chr15	8675965	8676297
che011480	chr15	9211188	9211481
che016777	chr16	10093437	10095566
che016768	chr16	10243986	10244240
che016759	chr16	10355373	10355780
che016744	chr16	10583964	10586444
che016647	chr16	12479949	12480683
che016583	chr16	13613032	13613340
che018172	chr16	13918464	13920089
che016525	chr16	14673765	14674130
che016395	chr16	16719388	16719576
che016383	chr16	16881042	16881563
che016297	chr16	18591936	18592184
che016284	chr16	18868752	18869414
che016196	chr16	25896921	25897724
che016192	chr16	26010412	26010795
che016139	chr16	27241028	27241552
che016092	chr16	29327239	29327481
che016043	chr16	30300806	30301498
che011854	chr16	30559034	30559567
che016023	chr16	30773534	30774013
che015996	chr16	31467114	31468223
che015991	chr16	31541168	31543378
che015956	chr16	32134691	32134819
che015892	chr16	33480776	33481906
che015890	chr16	33533123	33533782
che015889	chr16	33572441	33572695
che015883	chr16	33704981	33706192
che007447	chr16	39670278	39671663
che015657	chr16	42192219	42192485
che015634	chr16	43305347	43305724
che015626	chr16	43771973	43772623
che015625	chr16	43784902	43786761
che015624	chr16	43821561	43821929
che015583	chr16	44750782	44751312
che015566	chr16	45524037	45524360
che017047	chr16	6137206	6137373
che017035	chr16	6284004	6285899
che017026	chr16	6401967	6402635
che016993	chr16	6809991	6810311
che016992	chr16	6817293	6818846
che016975	chr16	7083034	7083354
che016937	chr16	7742729	7742869
che016920	chr16	7981351	7981890
che016914	chr16	8070429	8070722
che016890	chr16	8316261	8316788
che016886	chr16	8370587	8371924
che016867	chr16	8637296	8638237
che016812	chr16	9435036	9435344
che016787	chr16	9909657	9909971
che008882	chr17	39459238	39459876
che008813	chr17	40532937	40533200
che008793	chr17	40998092	40999066
che008740	chr17	42246429	42246755
che008639	chr17	43751612	43753135
che008633	chr17	43805375	43806523
che008627	chr17	43846373	43849972
che008609	chr17	44184357	44184926
che008608	chr17	44195877	44196155
che008582	chr17	44527646	44528257
che008571	chr17	44794516	44795868
che008559	chr17	44981847	44982011
che008545	chr17	45219760	45222486
che008534	chr17	45483290	45484189
che008518	chr17	45837716	45838186
che036234	chr17	47679276	47680835
che008427	chr17	47731430	47731585
che008404	chr17	48109094	48110911
che008397	chr17	48198758	48198937
che008393	chr17	48278686	48279396
che008392	chr17	48280040	48280303
che008295	chr17	49948097	49948219
che008272	chr17	50364431	50365669
che008254	chr17	50728654	50728878
che008950	chr17	55583804	55584052
che009082	chr17	58287185	58287697
che009094	chr17	58529653	58530018
che009106	chr17	58844216	58844521
che009143	chr17	59860822	59861235
che009156	chr17	60097618	60097821
che009236	chr17	60757706	60757960
che009220	chr17	61211219	61211647
che009274	chr17	63139163	63139618
che009317	chr17	64066257	64066922
che009345	chr17	65463956	65464756
che009372	chr17	66136023	66136352
che009374	chr17	66177710	66178048
che009423	chr17	67738006	67738437
che009438	chr17	68452140	68452400
che009463	chr17	69246404	69246706
che009517	chr17	71594339	71595040
che009556	chr17	73111446	73111541
che009607	chr17	74118286	74118753
che009676	chr17	75821037	75821594
che009816	chr17	79751408	79751638
che009821	chr17	79802257	79802526
che010014	chr17	85451537	85452217
che010019	chr17	85541873	85542070
che014280	chr18	10309192	10309374
che014317	chr18	11037052	11037399
che013769	chr18	1108183	1108392
che002149	chr18	11429146	11430783
che014384	chr18	12462050	12462829
che014416	chr18	13328152	13329468
che014425	chr18	13436848	13436997
che014436	chr18	13636456	13636602
che014441	chr18	13697617	13698357
che014447	chr18	13786154	13786477
che014448	chr18	13789353	13789499
che014481	chr18	14684065	14684730
che014499	chr18	15171169	15171330
che014501	chr18	15230791	15231813
che014502	chr18	15257752	15258237
che014520	chr18	15564096	15564806
che013833	chr18	2013935	2014180
che013834	chr18	2030073	2030630
che013840	chr18	2080251	2080484
che013864	chr18	2471449	2472711
che014907	chr18	27309362	27309919
che014994	chr18	31032664	31032939
che013906	chr18	3225818	3225994
che013913	chr18	3303429	3306788
che015115	chr18	34764431	34765852
che015165	chr18	35764736	35765497
che015184	chr18	36148162	36149403
che015185	chr18	36183127	36184023
che015186	chr18	36196035	36196964
che015217	chr18	36898007	36898465
che014303	chr18	37640272	37640778
che015257	chr18	38121564	38122955
che015278	chr18	38444487	38444756
che015289	chr18	38652740	38653174
che013955	chr18	3892619	3894175
che015300	chr18	38933291	38935546
che040394	chr18	39561014	39561250
che015362	chr18	40253509	40253673
che015405	chr18	41450936	41451397
che015421	chr18	41924721	41925638
che015464	chr18	43175289	43175588
che015497	chr18	43887083	43887517
che015514	chr18	44280593	44280916
che047251	chr18	44628301	44628624
che015546	chr18	44949865	44951049
che014006	chr18	4929975	4930169
che014048	chr18	5508069	5508353
che014063	chr18	5757027	5757518
che014064	chr18	5764055	5764345
che014148	chr18	7422633	7423256
che014150	chr18	7438109	7438912
che014182	chr18	8064450	8064752
che014201	chr18	8519062	8519388
che002307	chr19	1021624	1022304
che002771	chr19	11198393	11198560
che009268	chr19	1137743	1138171
che002811	chr19	13676561	13676998
che002338	chr19	1605884	1608862
che002879	chr19	16283083	16283670
che002898	chr19	16875714	16877558
che002344	chr19	1738410	1738850
che002937	chr19	18364446	18365276
che002953	chr19	18749998	18750537
che003059	chr19	22019084	22021240
che003066	chr19	22310901	22311497
che003068	chr19	22360735	22361622
che003267	chr19	34034340	34035065
che003288	chr19	34462965	34463378
che003290	chr19	34531462	34532187
che003311	chr19	35064628	35067441
che003339	chr19	35784968	35786080
che003359	chr19	36215687	36217255
che003411	chr19	36929718	36930125
che003436	chr19	37328625	37329482
che003493	chr19	38554734	38555069
che003502	chr19	38699725	38700120
che002446	chr19	3892883	3893098
che003518	chr19	38942323	38943261
che003613	chr19	40977206	40977682
che003632	chr19	41540566	41540958
che003678	chr19	42380241	42381497
che003686	chr19	42509561	42509764
che003737	chr19	43888694	43890634
che003838	chr19	45576259	45577206
che026083	chr19	46709110	46709991
che003945	chr19	47484370	47485065
che004055	chr19	49888943	49889236
che004070	chr19	50038206	50038856
che004137	chr19	52391877	52392128
che004144	chr19	52523897	52524316
che002544	chr19	5734102	5734455
che002568	chr19	6059752	6060132
che002600	chr19	6796172	6796618
che002608	chr19	6965032	6965649
che002616	chr19	7286797	7287147
che002302	chr19	799031	799312
che002662	chr19	8396238	8397044
che002663	chr19	8441896	8442807
che002698	chr19	9262189	9262485
che002712	chr19	9730418	9730528
che035144	chr2	14206273	14206488
che035177	chr2	15981289	15981951
che035205	chr2	16793508	16794029
che035239	chr2	18279056	18279370
che035247	chr2	18960157	18960798
che035253	chr2	19103064	19104227
che034732	chr2	2065061	2065522
che035319	chr2	21506540	21507430
che035322	chr2	21539301	21540854
che035328	chr2	21687074	21688495
che035331	chr2	21790935	21791855
che034739	chr2	2192108	2193604
che035336	chr2	21977952	21978254
che035345	chr2	22281383	22283116
che035353	chr2	22430574	22431011
che039738	chr2	31173165	31173431
che039662	chr2	34100345	34101913
che039620	chr2	34857201	34857371
che039452	chr2	38014994	38015521
che034805	chr2	3820438	3820797
che039815	chr2	38831666	38831833
che039835	chr2	39209394	39210023
che039843	chr2	39326943	39327617
che039848	chr2	39418037	39418150
che038432	chr2	39751287	39752714
che038481	chr2	40561136	40562614
che038482	chr2	40571667	40571897
che038545	chr2	41805368	41805538
che038553	chr2	41942356	41943294
che038558	chr2	42000379	42003390
che038566	chr2	42125154	42127700
che038648	chr2	43446351	43446671
che038685	chr2	43903710	43903991
che038692	chr2	43977481	43978515
che038699	chr2	44116312	44116737
che038712	chr2	44300403	44300849
che038729	chr2	44763683	44763985
che038780	chr2	45842231	45843484
che038798	chr2	46162477	46162689
che038822	chr2	46726017	46727525
che038823	chr2	46731362	46731808
che038828	chr2	46802502	46802969
che038833	chr2	46892274	46893200
che038879	chr2	47644449	47644847
che034839	chr2	4960223	4960432
che034886	chr2	6333276	6333788
che034895	chr2	6583376	6583600
che035035	chr2	9940309	9942060
che037315	chr20	10093644	10094300
che037298	chr20	10412491	10412826
che029578	chr20	18806930	18809323
che036963	chr20	20048993	20049679
che036960	chr20	20111146	20111577
che036955	chr20	20326991	20327518
che036905	chr20	21137828	21138649
che036884	chr20	21513048	21513599
che036794	chr20	23348494	23348826
che036785	chr20	23531332	23531604
che014785	chr20	24973848	24974756
che039366	chr20	27685068	27685706
che039362	chr20	27758174	27758686
che039353	chr20	27873810	27874520
che039299	chr20	28834465	28834587
che039286	chr20	28993132	28993602
che039262	chr20	29479686	29482610
che039247	chr20	29686298	29686540
che039239	chr20	29814767	29815345
che039221	chr20	30347744	30347941
che043567	chr20	4890987	4891139
che037575	chr20	5239373	5239864
che037509	chr20	6494651	6494761
che037452	chr20	7268113	7268382
che037442	chr20	7433666	7433914
che037438	chr20	7495690	7496625
che037434	chr20	7642680	7642865
che037427	chr20	7761237	7762331
che045517	chr20	9117050	9117685
che036380	chr21	11586416	11587276
che036376	chr21	11682209	11682400
che036351	chr21	12186361	12186834
che036636	chr21	1294630	1295574
che036271	chr21	14434972	14435130
che036175	chr21	16377865	16378458
che036147	chr21	16895422	16895625
che036070	chr21	18464480	18464722
che036044	chr21	18942725	18942964
che035969	chr21	19950328	19952670
che035946	chr21	20308432	20308638
che035944	chr21	20342456	20342719
che035910	chr21	20840128	20841279
che035902	chr21	20890639	20891709
che035808	chr21	22356971	22357924
che035806	chr21	22384955	22386292
che018853	chr21	22393170	22395059
che035777	chr21	22744038	22744316
che035775	chr21	22751064	22751372
che036580	chr21	2546901	2547149
che035647	chr21	25496235	25496741
che035634	chr21	25627146	25627472
che035587	chr21	26578323	26578850
che035586	chr21	26587704	26589173
che035570	chr21	26920169	26920507
che035545	chr21	27321574	27321870
che035541	chr21	27373258	27375564
che035537	chr21	27443692	27443904
che036518	chr21	6044509	6045201
che036488	chr21	7447848	7448363
che036650	chr21	746257	747129
che036469	chr21	7857159	7858334
che036468	chr21	7867051	7867986
che036465	chr21	7984407	7984694
che036451	chr21	8468281	8469711
che027387	chr22	1054133	1054267
che027391	chr22	1154018	1155175
che027349	chr22	120390	120902
che027869	chr22	13833005	13833247
che027943	chr22	16406061	16406303
che027419	chr22	1676184	1676597
che027965	chr22	17017488	17017847
che028011	chr22	19396673	19397158
che028035	chr22	20409856	20410071
che028064	chr22	21387898	21388248
che027455	chr22	2177232	2177579
che028096	chr22	22248911	22249090
che028114	chr22	22682427	22683422
che028125	chr22	23013416	23014180
che028133	chr22	23133114	23135273
che028215	chr22	24636665	24637147
che028251	chr22	25296297	25297541
che028313	chr22	26320129	26320494
che028328	chr22	26663373	26665094
che028342	chr22	26879422	26880033
che028346	chr22	26923530	26924033
che028352	chr22	27076634	27077164
che028382	chr22	27750987	27751970
che043179	chr22	28697247	28699496
che028480	chr22	29773456	29774700
che028500	chr22	30144076	30145392
che028519	chr22	30579130	30579531
che028520	chr22	30615141	30615725
che028544	chr22	31031445	31031855
che028565	chr22	31426093	31426746
che028576	chr22	31555090	31555491
che028586	chr22	31666022	31666438
che028622	chr22	32138696	32139274
che028630	chr22	32348630	32349139
che028641	chr22	32497147	32497284
che025999	chr22	33861931	33862260
che028732	chr22	34118141	34119580
che028738	chr22	34207735	34208940
che028746	chr22	34338426	34338548
che028753	chr22	34413853	34415112
che028765	chr22	34591824	34592180
che028766	chr22	34614326	34614748
che028569	chr22	34983725	34985341
che028787	chr22	34986375	34987097
che028786	chr22	35016128	35016319
che027636	chr22	6745741	6745857
che027638	chr22	6777966	6778202
che027659	chr22	7371986	7372555
che027670	chr22	7600815	7601087
che027713	chr22	8897346	8897564
che027714	chr22	8901136	8901780
che020310	chr23	1004236	1004364
che019745	chr23	10102013	10102459
che019682	chr23	11671620	11671754
che019624	chr23	12890887	12891189
che019604	chr23	13458168	13458641
che019603	chr23	13467314	13469695
che019599	chr23	13559822	13560079
che019598	chr23	13561721	13563037
che019586	chr23	13805956	13806384
che020281	chr23	1419926	1420288
che019567	chr23	14307205	14307912
che019519	chr23	15142737	15145058
che019503	chr23	15354678	15354884
che019406	chr23	19527139	19527666
che019403	chr23	19555459	19555821
che019392	chr23	19731860	19732018
che019375	chr23	20350883	20351191
che019374	chr23	20354687	20355850
che020237	chr23	2076706	2076930
che019354	chr23	20894168	20895721
che019353	chr23	20902548	20902940
che019346	chr23	20999601	20999918
che020235	chr23	2105786	2106010
che019331	chr23	21338824	21339027
che020234	chr23	2140994	2141374
che020231	chr23	2156531	2157211
che020221	chr23	2304991	2305752
che020220	chr23	2318009	2318746
che020219	chr23	2326254	2326865
che019242	chr23	23301125	23301421
che019230	chr23	23537683	23539020
che019228	chr23	23589775	23589894
che019216	chr23	23838675	23839181
che019179	chr23	24667601	24668188
che019174	chr23	24734034	24734222
che019169	chr23	24827275	24827598
che019141	chr23	25997848	25998087
che020194	chr23	2725834	2726718
che019074	chr23	28549682	28550302
che019033	chr23	30307184	30307357
che019018	chr23	30821257	30822186
che019017	chr23	30873309	30873611
che019015	chr23	30894056	30894439
che018996	chr23	32175645	32177564
che018966	chr23	33014408	33014593
che018932	chr23	33977061	33978332
che018890	chr23	36167150	36167677
che018862	chr23	37066346	37067200
che018861	chr23	37121801	37122286
che019402	chr23	37361715	37361891
che018828	chr23	38117287	38118609
che018823	chr23	38238631	38239473
che020137	chr23	4059247	4059459
che020062	chr23	5133664	5134296
che020051	chr23	5279631	5280782
che020038	chr23	5514646	5514858
che020029	chr23	5579611	5580873
che020007	chr23	5903179	5903280
che020001	chr23	5990659	5990973
che019998	chr23	6007850	6008134
che006737	chr23	6428317	6431148
che020329	chr23	668120	669004
che019938	chr23	6771533	6771691
che020324	chr23	781345	781560
che019882	chr23	7971884	7972336
che019866	chr23	8297598	8299460
che019861	chr23	8336460	8337218
che020320	chr23	868246	868578
che019802	chr23	9152381	9152854
che019796	chr23	9299435	9299662
che021283	chr3	11337042	11337362
che021282	chr3	11341917	11342267
che021241	chr3	12758760	12758900
che021114	chr3	15718771	15720348
che021100	chr3	15956018	15957181
che021077	chr3	16522982	16523581
che021041	chr3	17794166	17794843
che021040	chr3	17814142	17814912
che021001	chr3	18962231	18963151
che020983	chr3	19608353	19609795
che020980	chr3	19757859	19758143
che021801	chr3	1985450	1986160
che021780	chr3	2283724	2285133
che021766	chr3	2455121	2455525
che020868	chr3	25090247	25090933
che021758	chr3	2674803	2675108
che020788	chr3	27248937	27249635
che020777	chr3	27494714	27495793
che020700	chr3	29075632	29076558
che020687	chr3	29334139	29334459
che020674	chr3	29525422	29525988
che020612	chr3	30558231	30559562
che020520	chr3	32150743	32151024
che020506	chr3	32293925	32296864
che020432	chr3	33561687	33563132
che020404	chr3	34105501	34105836
che021656	chr3	4303932	4304294
che021637	chr3	4558762	4558983
che021634	chr3	4600870	4601466
che021593	chr3	5197275	5197496
che021571	chr3	5571254	5571454
che021560	chr3	5739942	5740151
che021559	chr3	5751000	5751953
che021534	chr3	6231027	6231311
che021472	chr3	7127403	7127879
che046626	chr3	8423344	8424285
che021411	chr3	8652912	8653514
che021855	chr3	949664	950419
che025534	chr4	10760332	10760595
che025443	chr4	12332957	12334063
che025442	chr4	12341087	12341980
che026048	chr4	1293209	1293937
che025358	chr4	13792953	13793171
che025338	chr4	14310642	14311103
che026026	chr4	1739868	1740035
che025201	chr4	18848711	18848992
che025193	chr4	19319845	19320285
che025162	chr4	20711553	20711798
che025137	chr4	21513411	21514142
che025114	chr4	22097532	22098992
che025094	chr4	23231164	23231604
che025998	chr4	2364173	2364556
che025048	chr4	24867730	24869691
che025032	chr4	25364451	25364909
che009571	chr4	26098575	26099660
che024997	chr4	26357938	26358345
che024993	chr4	26455577	26455924
che024985	chr4	26746904	26747131
che024959	chr4	27483763	27486753
che024948	chr4	27667100	27668056
che024945	chr4	27707594	27707818
che024909	chr4	28450231	28450710
che041435	chr4	29143521	29144051
che024873	chr4	29272732	29273232
che024871	chr4	29305453	29305650
che024866	chr4	29417250	29417483
che024809	chr4	30631087	30631371
che024763	chr4	31642312	31642617
che024750	chr4	32109762	32110733
che024747	chr4	32165888	32167300
che024703	chr4	33083467	33083628
che024699	chr4	33114060	33114206
che024589	chr4	35166705	35167307
che025880	chr4	4132347	4133498
che025875	chr4	4185429	4185599
che044579	chr4	4223604	4224155
che025854	chr4	4497978	4499204
che025838	chr4	4689581	4689784
che025830	chr4	4856870	4857658
che025763	chr4	6046216	6046650
che025759	chr4	6111889	6113475
che025756	chr4	6177416	6177970
che025712	chr4	7087020	7087481
che025704	chr4	7236335	7237294
che025697	chr4	7375406	7375906
che025664	chr4	7861627	7862091
che025658	chr4	7939443	7940996
che025655	chr4	8001625	8001924
che025566	chr4	9706426	9706563
che025564	chr4	9736240	9736593
che031031	chr5	10240837	10241424
che031298	chr5	121100	121627
che031299	chr5	130864	131052
che030911	chr5	14201276	14201587
che030881	chr5	14977155	14979035
che030874	chr5	15206442	15206948
che030833	chr5	16225265	16225447
che030822	chr5	16422084	16422338
che030815	chr5	16615312	16615881
che030808	chr5	16697959	16699842
che030779	chr5	17402322	17402672
che030677	chr5	19541236	19541700
che031233	chr5	2024097	2024342
che030623	chr5	20507914	20508138
che030603	chr5	20843877	20844377
che031307	chr5	210906	211265
che022586	chr5	21408925	21409296
che030539	chr5	21962979	21964721
che030535	chr5	22057540	22058205
che030512	chr5	22492558	22492818
che030511	chr5	22497990	22498397
che030500	chr5	22667983	22668627
che030416	chr5	24017430	24020111
che030408	chr5	24170589	24171347
che030395	chr5	24434726	24434851
che030392	chr5	24452124	24452561
che030328	chr5	25516213	25516374
che030315	chr5	25736392	25736562
che030306	chr5	25875400	25877571
che030301	chr5	25918406	25918678
che030299	chr5	25935490	25936626
che030284	chr5	26136042	26136347
che030238	chr5	26940652	26940933
che030223	chr5	28913006	28913278
che030222	chr5	28922463	28923218
che030210	chr5	29140164	29140361
che030175	chr5	29636579	29637178
che030168	chr5	29736824	29737333
che030162	chr5	29825856	29826344
che030154	chr5	29890302	29890703
che030092	chr5	30926093	30926329
che030086	chr5	31002413	31002778
che030083	chr5	31025711	31026727
che030082	chr5	31046091	31046279
che030067	chr5	31185993	31186232
che030030	chr5	31749488	31749589
che030027	chr5	31814165	31814911
che030025	chr5	31888562	31888981
che030024	chr5	31937417	31938046
che031318	chr5	380187	380354
che031155	chr5	4187557	4187850
che031127	chr5	5553095	5553253
che031090	chr5	6868925	6869353
che031295	chr5	90380	90781
che000516	chr6	13159784	13161337
che000595	chr6	15073776	15074594
che000599	chr6	15149991	15150482
che000622	chr6	15607286	15607534
che000628	chr6	15670811	15671185
che000652	chr6	16172673	16173179
che000661	chr6	16262546	16263133
che000745	chr6	18144006	18144716
che000748	chr6	18212988	18213530
che000751	chr6	18235461	18235682
che000771	chr6	18781774	18782259
che000811	chr6	20868581	20869936
che000847	chr6	21616867	21617031
che000856	chr6	22050744	22051688
che007944	chr6	22050813	22051685
che000915	chr6	23688885	23689073
che000922	chr6	23988275	23988802
che038256	chr6	2473708	2474640
che000964	chr6	26763837	26764202
che011040	chr6	29558061	29558516
che001078	chr6	30485136	30485396
che001079	chr6	30535739	30536293
che001128	chr6	31850889	31851461
che001142	chr6	32367580	32367777
che001156	chr6	32812669	32813268
che001176	chr6	33382644	33384014
che001309	chr6	45479680	45482154
che001384	chr6	46612109	46614187
che001386	chr6	46663572	46663832
che001398	chr6	46909799	46910467
che001411	chr6	47166530	47166805
che001430	chr6	47420034	47420420
che001499	chr6	48500733	48501374
che001500	chr6	48524137	48524286
che001504	chr6	48598157	48598570
che001518	chr6	48720209	48720496
che001534	chr6	48929429	48930061
che001551	chr6	49205199	49205555
che001561	chr6	49408438	49408701
che001574	chr6	49835582	49835932
che001593	chr6	50189013	50189360
che001667	chr6	51189204	51189986
che001692	chr6	51774869	51775267
che001709	chr6	52070629	52070847
che001716	chr6	52253942	52254454
che001718	chr6	52267034	52267381
che001740	chr6	52722624	52723349
che001747	chr6	52890499	52891068
che001756	chr6	53031496	53032548
che001770	chr6	53343929	53344150
che001805	chr6	55623996	55625234
che001907	chr6	57734899	57735252
che001941	chr6	58498179	58499549
che001949	chr6	58636889	58637221
che001953	chr6	58688124	58688348
che001956	chr6	58737390	58738883
che001968	chr6	58972705	58972989
che001975	chr6	59082198	59084348
che001990	chr6	59284218	59284343
che023321	chr6	59554344	59554469
che000259	chr6	6002981	6004522
che002032	chr6	60030303	60030761
che002037	chr6	60116801	60118297
che002040	chr6	60158284	60158739
che002046	chr6	60258233	60258355
che002047	chr6	60262874	60263359
che002052	chr6	60356299	60357684
che001830	chr6	60557215	60558306
che002087	chr6	60999031	60999375
che002091	chr6	61086068	61086943
che000269	chr6	6149281	6149472
che002131	chr6	62088143	62088769
che002138	chr6	62339292	62339453
che002143	chr6	62452701	62453513
che000280	chr6	6328793	6329029
che002228	chr6	64555279	64555548
che002237	chr6	64835310	64835723
che002250	chr6	65211071	65211754
che000364	chr6	9103856	9104323
che000370	chr6	9155689	9156099
che018588	chr7	10114093	10114713
che018579	chr7	10288324	10288734
che018578	chr7	10297536	10297970
che018568	chr7	10451762	10452190
che018513	chr7	11706129	11706533
che018506	chr7	11813666	11814145
che018494	chr7	12258178	12258843
che018474	chr7	12707815	12708243
che018369	chr7	16497379	16497651
che018368	chr7	16513337	16513645
che018332	chr7	17484320	17484973
che018322	chr7	17985490	17985891
che018321	chr7	18028347	18028688
che018193	chr7	21236526	21238316
che018140	chr7	23614024	23614617
che018133	chr7	23898491	23899765
che018132	chr7	23910485	23910709
che018115	chr7	24371922	24372461
che018080	chr7	25549073	25549270
che015420	chr7	25793671	25794729
che018049	chr7	26830285	26830587
che018044	chr7	26944756	26946963
che018040	chr7	27073023	27073568
che018009	chr7	27699752	27700663
che017982	chr7	28769221	28769631
che017979	chr7	28849090	28849608
che017978	chr7	28875255	28876106
che017937	chr7	29963823	29964119
che017920	chr7	30556208	30556336
che017830	chr7	32827623	32828399
che017798	chr7	33312984	33314132
che017790	chr7	33515667	33515816
che017709	chr7	35591024	35592535
che017698	chr7	35747886	35748323
che017645	chr7	36586130	36586672
che017625	chr7	37032095	37032349
che017609	chr7	37274267	37274551
che017475	chr7	39682801	39683700
che017465	chr7	39905284	39905610
che017437	chr7	40307267	40307698
che017421	chr7	40606300	40606518
che017401	chr7	40945267	40945665
che017355	chr7	41700870	41701574
che017238	chr7	44028828	44029322
che017228	chr7	44136018	44136635
che017211	chr7	44550893	44551318
che017209	chr7	44615991	44616476
che017205	chr7	44678473	44680245
che017196	chr7	44844969	44845130
che017195	chr7	44863893	44864681
che017171	chr7	45249909	45250061
che018702	chr7	7856167	7857135
che018692	chr7	8009034	8009279
che018637	chr7	9208042	9208962
che023721	chr8	10973602	10974153
che023781	chr8	12231131	12231532
che023786	chr8	12409148	12409756
che023787	chr8	12428290	12428781
che023792	chr8	12471898	12472395
che023817	chr8	12850465	12850968
che023824	chr8	13135312	13137018
che023825	chr8	13139759	13140118
che023832	chr8	13251544	13251999
che023835	chr8	13281786	13282268
che023859	chr8	13601989	13602654
che023864	chr8	13672547	13673035
che023894	chr8	14403365	14403568
che023920	chr8	14943722	14944225
che023941	chr8	15645493	15646068
che023984	chr8	17114164	17114910
che024038	chr8	19392374	19392490
che024052	chr8	19870682	19870960
che024080	chr8	21358917	21359252
che024124	chr8	23458909	23459124
che024125	chr8	23478961	23479878
che024173	chr8	24837949	24838800
che024187	chr8	25187730	25187918
che024196	chr8	25378602	25378802
che024245	chr8	26559743	26560627
che023340	chr8	2679933	2680199
che024259	chr8	26851278	26857133
che024311	chr8	28513869	28514255
che023354	chr8	2954109	2954531
che024364	chr8	30998726	30999394
che031567	chr8	31478445	31481054
che024458	chr8	33246202	33247887
che024462	chr8	33342354	33343112
che024463	chr8	33359231	33360262
che024483	chr8	33813356	33813556
che024535	chr8	34979313	34979879
che024550	chr8	35364115	35364414
che023433	chr8	4802683	4803216
che003590	chr8	4805915	4806397
che023490	chr8	6088330	6088722
che023493	chr8	6120382	6120690
che023494	chr8	6131650	6132324
che023622	chr8	8752939	8753394
che023642	chr8	8973761	8974027
che023645	chr8	9003929	9004264
che023662	chr8	9310533	9310940
che023686	chr8	9865798	9865992
che026995	chr9	10874439	10874687
che026962	chr9	11986393	11987409
che026945	chr9	12400026	12400190
che026934	chr9	12828755	12828880
che026913	chr9	13613811	13614341
che026869	chr9	15197726	15198127
che026860	chr9	15496170	15496799
che026835	chr9	16502320	16502697
che026828	chr9	16620172	16620843
che026819	chr9	16843969	16844364
che026767	chr9	18453351	18453602
che026727	chr9	21005302	21006180
che026687	chr9	22145760	22146980
che027288	chr9	2234305	2234643
che026662	chr9	22967374	22967553
che026645	chr9	23274657	23275757
che026625	chr9	23805162	23805638
che026622	chr9	23842264	23843466
che026575	chr9	24643982	24644182
che026571	chr9	24791393	24791962
che026497	chr9	26907911	26908108
che026485	chr9	27191846	27192247
che027260	chr9	2822665	2823144
che026447	chr9	28422642	28423451
che026418	chr9	28942956	28943252
che006459	chr9	30105047	30105460
che026318	chr9	30729951	30730133
che026255	chr9	32034024	32034560
che026226	chr9	32390000	32390218
che010547	chr9	33916063	33917019
che027228	chr9	3509095	3510309
che027338	chr9	497451	498842
che027156	chr9	5404536	5405264
che027145	chr9	5717828	5718385
che027091	chr9	7328043	7328783
che027018	chr9	9895761	9897356

## Sheet: S3
Supplmentary table 3. The one-to-one single-copy orthologous genes in dataset B
Genename	Chr	Start	End
che015144	chr18	35334375	35334151
che000071	chr6	2035320	2035373
che013053	chr1	15520706	15521278
che013715	chr1	1859048	1859137
che013705	chr1	2029999	2030286
che012916	chr1	22837190	22837537
che012872	chr1	24130079	24131500
che012837	chr1	25122726	25122989
che012818	chr1	25636687	25637052
che012779	chr1	26481525	26482079
che012725	chr1	27786361	27786999
che001987	chr1	28009922	28011145
che012674	chr1	28599541	28599720
che033213	chr1	28746295	28746927
che013627	chr1	3254549	3255004
che012490	chr1	34799104	34799526
che012444	chr1	35953723	35953905
che012438	chr1	36092726	36094486
che012417	chr1	36365692	36366555
che012402	chr1	36691893	36692423
che012400	chr1	36723995	36724609
che002277	chr1	3819136	3820230
che012315	chr1	38213022	38213537
che012287	chr1	38734563	38734742
che012271	chr1	39011558	39011863
che012260	chr1	39275226	39277673
che012252	chr1	39406679	39406834
che012243	chr1	39544551	39544619
che012236	chr1	39632467	39632793
che012223	chr1	39876409	39877113
che012183	chr1	40559871	40561484
che012172	chr1	40674226	40675227
che012161	chr1	40847688	40847981
che012157	chr1	40909670	40910269
che012057	chr1	42466936	42467286
che012052	chr1	42500806	42501057
che012024	chr1	42879706	42881364
che011982	chr1	43303158	43303595
che011938	chr1	44017482	44017727
che011937	chr1	44021722	44022363
che011921	chr1	44240654	44241259
che011912	chr1	44441779	44444226
che011911	chr1	44451723	44453096
che011907	chr1	44487597	44487779
che007421	chr1	7720618	7721133
che037777	chr10	1003980	1004573
che037779	chr10	1017889	1018890
che038317	chr10	10786831	10789185
che037792	chr10	1191003	1191842
che026545	chr10	1502643	1503290
che038384	chr10	18054073	18054804
che037824	chr10	1961246	1961773
che033829	chr10	20069950	20070711
che037828	chr10	2035176	2036576
che032440	chr10	21252409	21252903
che033933	chr10	22473233	22473859
che033938	chr10	22654484	22655419
che044101	chr10	2287110	2287397
che033958	chr10	23183965	23184120
che033968	chr10	23352276	23352416
che037848	chr10	2340043	2340549
che033989	chr10	23992306	23993919
che033990	chr10	23994166	23994645
che037853	chr10	2414754	2415512
che014309	chr10	2414781	2415512
che037882	chr10	2841614	2842000
che034165	chr10	29546563	29547456
che037894	chr10	3058887	3059183
che034202	chr10	31007659	31007802
che034203	chr10	31018441	31018566
che037911	chr10	3297689	3297871
che037912	chr10	3298360	3298701
che034269	chr10	34455234	34455908
che034274	chr10	34653658	34655181
che034299	chr10	35473141	35473410
che033211	chr10	3598359	3599447
che034324	chr10	36306677	36306892
che037947	chr10	3813512	3813952
che034431	chr10	39585942	39586358
che034525	chr10	42466126	42466611
che034527	chr10	42469998	42470546
che034530	chr10	42538813	42539325
che034547	chr10	42933605	42933961
che034602	chr10	44090726	44091376
che034623	chr10	44636605	44636847
che034661	chr10	45561344	45561784
che037991	chr10	4579972	4580355
che034681	chr10	46042712	46043035
che037738	chr10	469007	469372
che037739	chr10	472597	474006
che032299	chr10	50057587	50058042
che032326	chr10	50711917	50712219
che032377	chr10	53025089	53025541
che032397	chr10	53506334	53506516
che032413	chr10	53921502	53921744
che014114	chr10	5393070	5393522
che032447	chr10	54869110	54869559
che032451	chr10	54893256	54893438
che032463	chr10	55129654	55129920
che032504	chr10	55968111	55969211
che032506	chr10	55984154	55984660
che032508	chr10	56029998	56030321
che032515	chr10	56276887	56277237
che032523	chr10	56532223	56533626
che038042	chr10	5654096	5654413
che038045	chr10	5727414	5728709
che032575	chr10	58752453	58753043
che032596	chr10	59273543	59273746
che032601	chr10	59369608	59369838
che032602	chr10	59375444	59376505
che032604	chr10	59449746	59450510
che032646	chr10	60410546	60410902
che032655	chr10	60607075	60607815
che032670	chr10	60848652	60849158
che032671	chr10	60854730	60855131
che032684	chr10	61173968	61174312
che032687	chr10	61210826	61211431
che032691	chr10	61288498	61288593
che032695	chr10	61337711	61338124
che032751	chr10	63554596	63554751
che032752	chr10	63597339	63597854
che032778	chr10	64083319	64085559
che032780	chr10	64097747	64097959
che032811	chr10	64697194	64699254
che032813	chr10	64718356	64720275
che036786	chr10	648606	649250
che032847	chr10	65310460	65310780
che032855	chr10	65468149	65468517
che032864	chr10	65648981	65649175
che032917	chr10	66472176	66472265
che038107	chr10	6782456	6784615
che033100	chr10	71361779	71362990
che033104	chr10	71404190	71404333
che033137	chr10	72080296	72080613
che033170	chr10	72648014	72648634
che033173	chr10	72706058	72706231
che033190	chr10	73106553	73106792
che033203	chr10	73369488	73369919
che033212	chr10	73531788	73532021
che033239	chr10	73946874	73947338
che033243	chr10	74007067	74007432
che033294	chr10	74830570	74831685
che033311	chr10	75084552	75085154
che033332	chr10	75376315	75377025
che033374	chr10	76180649	76181404
che033391	chr10	76448385	76449074
che033404	chr10	76721742	76722071
che033436	chr10	77136613	77137020
che033439	chr10	77162747	77163013
che033460	chr10	77441607	77442557
che033478	chr10	77681840	77682184
che033482	chr10	77717106	77717414
che033499	chr10	77979884	77980303
che038158	chr10	7807001	7807162
che033522	chr10	78247855	78248406
che033543	chr10	78717612	78718394
che033559	chr10	78973957	78974325
che033574	chr10	79156319	79156507
che033576	chr10	79171838	79172098
che033577	chr10	79195128	79195358
che033587	chr10	79279142	79279369
che033590	chr10	79296700	79297215
che033640	chr10	79693579	79693926
che033660	chr10	79851790	79851972
che033676	chr10	80187081	80188862
che038171	chr10	8060489	8060707
che033760	chr10	81516135	81516383
che033775	chr10	81839026	81839664
che033781	chr10	81942013	81942387
che033790	chr10	82011641	82011946
che033792	chr10	82057399	82057704
che033797	chr10	82131800	82132546
che022756	chr11	10084210	10084968
che022754	chr11	10135162	10135395
che022705	chr11	10945462	10945608
che022686	chr11	11254752	11255132
che022606	chr11	13037624	13038313
che023291	chr11	1590649	1591329
che040857	chr11	17847676	17847903
che040579	chr11	17863217	17864446
che040222	chr11	18766001	18766555
che023265	chr11	1908689	1909099
che023264	chr11	1939822	1940136
che022546	chr11	19598723	19599223
che035278	chr11	19807575	19808861
che022523	chr11	20248780	20249703
che022513	chr11	20373382	20373732
che022478	chr11	21054096	21054401
che022448	chr11	21576939	21577529
che022415	chr11	22208479	22208778
che022403	chr11	22408346	22408759
che022398	chr11	22465988	22466209
che022390	chr11	22606419	22606970
che022386	chr11	22668806	22669198
che022372	chr11	22905400	22905729
che022371	chr11	22914593	22914856
che022325	chr11	23698939	23699307
che022316	chr11	23882196	23882630
che022305	chr11	24050890	24051276
che022301	chr11	24101584	24102252
che022291	chr11	24255512	24255991
che022243	chr11	26434761	26434949
che022235	chr11	26531643	26532017
che022228	chr11	26670642	26671382
che002556	chr11	2672505	2673158
che022223	chr11	26745680	26749486
che022210	chr11	26993977	26994621
che022200	chr11	27287023	27288537
che022139	chr11	28384898	28385482
che022115	chr11	28769907	28770164
che023203	chr11	2986780	2987019
che023201	chr11	2998308	2998733
che022040	chr11	30385386	30386375
che022006	chr11	31203792	31204118
che022001	chr11	31353032	31354408
che021981	chr11	31808927	31809193
che021979	chr11	31819825	31821399
che021957	chr11	32407801	32408208
che021955	chr11	32431943	32432035
che021919	chr11	33448197	33448850
che023155	chr11	3726293	3727933
che023148	chr11	3786012	3786518
che023138	chr11	3900974	3902686
che044620	chr11	40743808	40744083
che032192	chr11	41314610	41314927
che032177	chr11	41531415	41531618
che032150	chr11	42336473	42336937
che032143	chr11	42558189	42559259
che032129	chr11	42864666	42864989
che023117	chr11	4289316	4290536
che023102	chr11	4438291	4438707
che032039	chr11	45339473	45340420
che029050	chr11	48477119	48477775
che031956	chr11	48878886	48879248
che031955	chr11	48892214	48892858
che031905	chr11	51235370	51235756
che031877	chr11	52270525	52271010
che031814	chr11	54880509	54880889
che031811	chr11	54953602	54954243
che031808	chr11	55044069	55044674
che041561	chr11	55174579	55174935
che031796	chr11	55302223	55302840
che031767	chr11	56294433	56295365
che031745	chr11	57035484	57037046
che031729	chr11	57469645	57470088
che031680	chr11	58422777	58423433
che023011	chr11	5870263	5872134
che031660	chr11	58813395	58814060
che023003	chr11	5999615	6000196
che018944	chr11	60010726	60011565
che031578	chr11	60521636	60522046
che031576	chr11	60550162	60550689
che031537	chr11	61268305	61268778
che031525	chr11	61413992	61414261
che031463	chr11	62551306	62551452
che031458	chr11	62703435	62703713
che031455	chr11	62761404	62761976
che031445	chr11	62982913	62985615
che031424	chr11	63281356	63282837
che031422	chr11	63311008	63311376
che022970	chr11	6446320	6446484
che022943	chr11	6945368	6947254
che022932	chr11	7114944	7115534
che022924	chr11	7338468	7339598
che022892	chr11	7971479	7972444
che022890	chr11	7988806	7989498
che022838	chr11	8791775	8792212
che022830	chr11	8866650	8866988
che022822	chr11	9019274	9019555
che022804	chr11	9349842	9350369
che022779	chr11	9802746	9803684
che022778	chr11	9814399	9815235
che022775	chr11	9831676	9832017
che022763	chr11	9983784	9984293
che006572	chr12	12378587	12378811
che006577	chr12	12440093	12440263
che006661	chr12	13746231	13746368
che006684	chr12	14270722	14271066
che006695	chr12	14391598	14391993
che006708	chr12	14673490	14674362
che012453	chr12	15058379	15058945
che037296	chr12	19348980	19350188
che006967	chr12	19454427	19455083
che006981	chr12	19817335	19820487
che007022	chr12	20743488	20743964
che007040	chr12	21020888	21022090
che007044	chr12	21034891	21035193
che007053	chr12	21192704	21193105
che007093	chr12	21962550	21962813
che007104	chr12	22165493	22167736
che007125	chr12	22644528	22644863
che007127	chr12	22678716	22678946
che007137	chr12	22850471	22852270
che007173	chr12	23446764	23446976
che007190	chr12	23753743	23753991
che007238	chr12	27682657	27683493
che007240	chr12	27725232	27725843
che007262	chr12	28036842	28039919
che007274	chr12	28292491	28292832
che007304	chr12	29011582	29011905
che007353	chr12	30085925	30086287
che007357	chr12	30133599	30134252
che007368	chr12	30318445	30319752
che007375	chr12	30467294	30467533
che016991	chr12	38376278	38377276
che007493	chr12	38978160	38978834
che007499	chr12	39092194	39092808
che007572	chr12	40551269	40554340
che007624	chr12	41653185	41653712
che007657	chr12	42452529	42453740
che007683	chr12	43168921	43169277
che007684	chr12	43178248	43178634
che007690	chr12	43291578	43292153
che007692	chr12	43347426	43347584
che007705	chr12	43667959	43668216
che007737	chr12	45328523	45328786
che007772	chr12	46123687	46125060
che007849	chr12	48332833	48333177
che007856	chr12	48499498	48499788
che007912	chr12	49714878	49715588
che007977	chr12	52662971	52663366
che008055	chr12	54819184	54819555
che008057	chr12	54844175	54845056
che008060	chr12	54870899	54871423
che008065	chr12	54941607	54942764
che008073	chr12	55094020	55096665
che008076	chr12	55146081	55146362
che006132	chr12	5607354	5607695
che008137	chr12	56386261	56387151
che008183	chr12	57585393	57585545
che008186	chr12	57610422	57610862
che008188	chr12	57630648	57631064
che008193	chr12	57688380	57688802
che008197	chr12	57778587	57778781
che008231	chr12	58527331	58529457
che006170	chr12	6262252	6262446
che006178	chr12	6333066	6333830
che006191	chr12	6528423	6528629
che006214	chr12	6787946	6789262
che006251	chr12	7284007	7285851
che006267	chr12	7471751	7472485
che006274	chr12	7590468	7591013
che006315	chr12	8103062	8104036
che006384	chr12	9377568	9377867
che006385	chr12	9418093	9418647
che004584	chr13	11516921	11517151
che004610	chr13	11979581	11981671
che004631	chr13	12457365	12459707
che004669	chr13	13384647	13385549
che004672	chr13	13423684	13423950
che004692	chr13	13834200	13834412
che004693	chr13	13835400	13836242
che004708	chr13	14009041	14009328
che004915	chr13	17811996	17812118
che005011	chr13	20078787	20079287
che005012	chr13	20097948	20098997
che005020	chr13	20268572	20269111
che005027	chr13	20342942	20344456
che005028	chr13	20357015	20357551
che005134	chr13	22546847	22547194
che005146	chr13	22798301	22798549
che005216	chr13	24362215	24363831
che005223	chr13	24440381	24441856
che005247	chr13	25023735	25024004
che005264	chr13	25657499	25657768
che005270	chr13	31194431	31194775
che005297	chr13	32091501	32092781
che005312	chr13	32475582	32475935
che005355	chr13	33488624	33489391
che005390	chr13	34596182	34598512
che005437	chr13	36006050	36006868
che005465	chr13	36760142	36760651
che005469	chr13	36855202	36855450
che005470	chr13	36890695	36890778
che005572	chr13	39861273	39861716
che005604	chr13	41307268	41307501
che005624	chr13	42566032	42566700
che005653	chr13	43127600	43128274
che005672	chr13	43884698	43885423
che042833	chr13	45733078	45733611
che005728	chr13	45814554	45814826
che005760	chr13	47220017	47220178
che004165	chr13	4931289	4931510
che005826	chr13	49768877	49769284
che005837	chr13	49998332	49998793
che005838	chr13	50007916	50008062
che004172	chr13	5046066	5046782
che004185	chr13	5209270	5209701
che004193	chr13	5369940	5370167
che005988	chr13	53946551	53948818
che006016	chr13	54498816	54499067
che006030	chr13	54686390	54686758
che006052	chr13	55211500	55211883
che006067	chr13	55606816	55608303
che004266	chr13	6688815	6689732
che004324	chr13	7448882	7449643
che004364	chr13	7924440	7925144
che003427	chr13	7945276	7945833
che004368	chr13	7980764	7982002
che004414	chr13	8678012	8678521
che004430	chr13	8983628	8984050
che004444	chr13	9177254	9177523
che004449	chr13	9250741	9251400
che004490	chr13	9945345	9945608
che004492	chr13	9961814	9963334
che029245	chr14	11371257	11371655
che029259	chr14	11806363	11806704
che029260	chr14	11836422	11837636
che029263	chr14	11894431	11894556
che029279	chr14	12451329	12451907
che029284	chr14	12767025	12767360
che028797	chr14	151758	152849
che038942	chr14	15323283	15323681
che038943	chr14	15333541	15333714
che028864	chr14	1569255	1569554
che028865	chr14	1578000	1580090
che038982	chr14	16785494	16785826
che038996	chr14	17157796	17158161
che003837	chr14	18506150	18506449
che039060	chr14	18797813	18799843
che039098	chr14	19825428	19825889
che028896	chr14	2070362	2070580
che039165	chr14	21471037	21471504
che039180	chr14	21722314	21722616
che029346	chr14	23232837	23233586
che029349	chr14	23252293	23253378
che029373	chr14	23795525	23795887
che029390	chr14	24033160	24034287
che029407	chr14	24405996	24406487
che029413	chr14	24471309	24471935
che028918	chr14	2554922	2555353
che029470	chr14	25781246	25781431
che029487	chr14	26123068	26123832
che009834	chr14	35250667	35250975
che029721	chr14	36690893	36691069
che029724	chr14	36769884	36770573
che029741	chr14	37074062	37074310
che029770	chr14	37519072	37519404
che029801	chr14	38092437	38092859
che029804	chr14	38119211	38119654
che029860	chr14	39031336	39032505
che029872	chr14	39380173	39380838
che029873	chr14	39381590	39382006
che029881	chr14	39595177	39595470
che012687	chr14	40198026	40199111
che029956	chr14	40961189	40961425
che029958	chr14	41002006	41002389
che029980	chr14	41588382	41588762
che029047	chr14	5949938	5950276
che029103	chr14	6988261	6988365
che029106	chr14	7032369	7033937
che029117	chr14	7191509	7191664
che029169	chr14	9124560	9125102
che029172	chr14	9161309	9163357
che029173	chr14	9173851	9174912
che029176	chr14	9251663	9251941
che029177	chr14	9275711	9276532
che011389	chr15	11570442	11570621
che011387	chr15	11626468	11626833
che011384	chr15	11688620	11689153
che011364	chr15	11931493	11931846
che011307	chr15	12992319	12997301
che011298	chr15	13137048	13137647
che011288	chr15	13230543	13231106
che011245	chr15	14509457	14509855
che011238	chr15	14616569	14616847
che011237	chr15	14618479	14619024
che011210	chr15	15065123	15065476
che011199	chr15	15337834	15339573
che011152	chr15	16066700	16067647
che011146	chr15	16126588	16127178
che011145	chr15	16145142	16145657
che011139	chr15	16331213	16332130
che011868	chr15	1669415	1672036
che011116	chr15	16848504	16848929
che011110	chr15	16945722	16946123
che014092	chr15	1718111	1718662
che011094	chr15	17220636	17220866
che011863	chr15	1817088	1818071
che011032	chr15	18763052	18763438
che011021	chr15	18989999	18990418
che011007	chr15	19410079	19411947
che011001	chr15	19630219	19631625
che011853	chr15	1986775	1986978
che045844	chr15	20087830	20088087
che010935	chr15	20766315	20766491
che011840	chr15	2175048	2175230
che011836	chr15	2232213	2232944
che010892	chr15	22493346	22493651
che011834	chr15	2262950	2263207
che036014	chr15	22657365	22657679
che010842	chr15	24605082	24606059
che011815	chr15	2532250	2532723
che010824	chr15	25343715	25344680
che010810	chr15	25880857	25882842
che010802	chr15	26045460	26045663
che010798	chr15	26187669	26188043
che010796	chr15	26222253	26222552
che010784	chr15	26973032	26973991
che010773	chr15	27354086	27354448
che010742	chr15	28622521	28622769
che010729	chr15	29211706	29212989
che010718	chr15	29468138	29468440
che010703	chr15	29975488	29976114
che010667	chr15	31099931	31100638
che011772	chr15	3173310	3173483
che011771	chr15	3187160	3189541
che011768	chr15	3237209	3237604
che010607	chr15	32756991	32757689
che010604	chr15	32836644	32837081
che010574	chr15	33600128	33600580
che010556	chr15	33908667	33911216
che038467	chr15	33908721	33910586
che010549	chr15	34085036	34085446
che025828	chr15	34509036	34509755
che010507	chr15	35246722	35247273
che010497	chr15	35383600	35384076
che010493	chr15	35530198	35530656
che011747	chr15	3678025	3678477
che010431	chr15	37203283	37203831
che010428	chr15	37265689	37266534
che010389	chr15	37914470	37915843
che010322	chr15	39722639	39723592
che010266	chr15	40417663	40417902
che010279	chr15	40738771	40739229
che010280	chr15	40754870	40755829
che010281	chr15	40773058	40774020
che010311	chr15	41370852	41371112
che010218	chr15	41607088	41607414
che010198	chr15	41955711	41957042
che010185	chr15	42218572	42219783
che010182	chr15	42254725	42254988
che010101	chr15	43871989	43873344
che010076	chr15	44340145	44341767
che011572	chr15	7549836	7550027
che011526	chr15	8492909	8494555
che011525	chr15	8511988	8512395
che011515	chr15	8666479	8666844
che011514	chr15	8675965	8676297
che011480	chr15	9211188	9211481
che016777	chr16	10093437	10095566
che016768	chr16	10243986	10244240
che016759	chr16	10355373	10355780
che016744	chr16	10583964	10586444
che016664	chr16	12261890	12263362
che016647	chr16	12479949	12480683
che016583	chr16	13613032	13613340
che018172	chr16	13918464	13920089
che016525	chr16	14673765	14674130
che016395	chr16	16719388	16719576
che016383	chr16	16881042	16881563
che016297	chr16	18591936	18592184
che016284	chr16	18868752	18869414
che016260	chr16	19287730	19288269
che016196	chr16	25896921	25897724
che016192	chr16	26010412	26010795
che016139	chr16	27241028	27241552
che016100	chr16	29215571	29217133
che016092	chr16	29327239	29327481
che016043	chr16	30300806	30301498
che011854	chr16	30559034	30559567
che016023	chr16	30773534	30774013
che016000	chr16	31376245	31378656
che015996	chr16	31467114	31468223
che015991	chr16	31541168	31543378
che015984	chr16	31677760	31678158
che015956	chr16	32134691	32134819
che015892	chr16	33480776	33481906
che015890	chr16	33533123	33533782
che015889	chr16	33572441	33572695
che015883	chr16	33704981	33706192
che015744	chr16	39071872	39072174
che007447	chr16	39670278	39671663
che015458	chr16	41125530	41130797
che015657	chr16	42192219	42192485
che015634	chr16	43305347	43305724
che015626	chr16	43771973	43772623
che015625	chr16	43784902	43786761
che015624	chr16	43821561	43821929
che015583	chr16	44750782	44751312
che015566	chr16	45524037	45524360
che017047	chr16	6137206	6137373
che017035	chr16	6284004	6285899
che017026	chr16	6401967	6402635
che017021	chr16	6447294	6447521
che016993	chr16	6809991	6810311
che016992	chr16	6817293	6818846
che016975	chr16	7083034	7083354
che016947	chr16	7573240	7573611
che016937	chr16	7742729	7742869
che016920	chr16	7981351	7981890
che016914	chr16	8070429	8070722
che016890	chr16	8316261	8316788
che016886	chr16	8370587	8371924
che016867	chr16	8637296	8638237
che016812	chr16	9435036	9435344
che016787	chr16	9909657	9909971
che008882	chr17	39459238	39459876
che008826	chr17	40373281	40374726
che008813	chr17	40532937	40533200
che008793	chr17	40998092	40999066
che008759	chr17	41804343	41804597
che008740	chr17	42246429	42246755
che008714	chr17	42516884	42517045
che008668	chr17	43319115	43320989
che027824	chr17	43546798	43548027
che008639	chr17	43751612	43753135
che008633	chr17	43805375	43806523
che008627	chr17	43846373	43849972
che008609	chr17	44184357	44184926
che008608	chr17	44195877	44196155
che008582	chr17	44527646	44528257
che008571	chr17	44794516	44795868
che008559	chr17	44981847	44982011
che008545	chr17	45219760	45222486
che008534	chr17	45483290	45484189
che008518	chr17	45837716	45838186
che036234	chr17	47679276	47680835
che008427	chr17	47731430	47731585
che008404	chr17	48109094	48110911
che008397	chr17	48198758	48198937
che008393	chr17	48278686	48279396
che008392	chr17	48280040	48280303
che008295	chr17	49948097	49948219
che008272	chr17	50364431	50365669
che008254	chr17	50728654	50728878
che008950	chr17	55583804	55584052
che009010	chr17	56653885	56655867
che009082	chr17	58287185	58287697
che009094	chr17	58529653	58530018
che009106	chr17	58844216	58844521
che009143	chr17	59860822	59861235
che009156	chr17	60097618	60097821
che009236	chr17	60757706	60757960
che009220	chr17	61211219	61211647
che009201	chr17	61685586	61685927
che035334	chr17	62874062	62874175
che009274	chr17	63139163	63139618
che009317	chr17	64066257	64066922
che009345	chr17	65463956	65464756
che009372	chr17	66136023	66136352
che009374	chr17	66177710	66178048
che009423	chr17	67738006	67738437
che009438	chr17	68452140	68452400
che009463	chr17	69246404	69246706
che009480	chr17	69624736	69626232
che009517	chr17	71594339	71595040
che009536	chr17	72346388	72348358
che009556	chr17	73111446	73111541
che009595	chr17	73879187	73881163
che009607	chr17	74118286	74118753
che009676	chr17	75821037	75821594
che009816	chr17	79751408	79751638
che009821	chr17	79802257	79802526
che009831	chr17	79963744	79963944
che027650	chr17	85267191	85268273
che010014	chr17	85451537	85452217
che010019	chr17	85541873	85542070
che014280	chr18	10309192	10309374
che014317	chr18	11037052	11037399
che013769	chr18	1108183	1108392
che002149	chr18	11429146	11430783
che014384	chr18	12462050	12462829
che014416	chr18	13328152	13329468
che014417	chr18	13333319	13335448
che014425	chr18	13436848	13436997
che014436	chr18	13636456	13636602
che014441	chr18	13697617	13698357
che014447	chr18	13786154	13786477
che014448	chr18	13789353	13789499
che014481	chr18	14684065	14684730
che014499	chr18	15171169	15171330
che014501	chr18	15230791	15231813
che014502	chr18	15257752	15258237
che014520	chr18	15564096	15564806
che013833	chr18	2013935	2014180
che013834	chr18	2030073	2030630
che013840	chr18	2080251	2080484
che013864	chr18	2471449	2472711
che014907	chr18	27309362	27309919
che014994	chr18	31032664	31032939
che013906	chr18	3225818	3225994
che013913	chr18	3303429	3306788
che015115	chr18	34764431	34765852
che015165	chr18	35764736	35765497
che015184	chr18	36148162	36149403
che015185	chr18	36183127	36184023
che015186	chr18	36196035	36196964
che015217	chr18	36898007	36898465
che014303	chr18	37640272	37640778
che015257	chr18	38121564	38122955
che015278	chr18	38444487	38444756
che015289	chr18	38652740	38653174
che013955	chr18	3892619	3894175
che015300	chr18	38933291	38935546
che040400	chr18	39482384	39484609
che040394	chr18	39561014	39561250
che015362	chr18	40253509	40253673
che015405	chr18	41450936	41451397
che015421	chr18	41924721	41925638
che015423	chr18	41955397	41956668
che012810	chr18	4227561	4228436
che015464	chr18	43175289	43175588
che015497	chr18	43887083	43887517
che015514	chr18	44280593	44280916
che047251	chr18	44628301	44628624
che015546	chr18	44949865	44951049
che014006	chr18	4929975	4930169
che014048	chr18	5508069	5508353
che014056	chr18	5691865	5693913
che014063	chr18	5757027	5757518
che014064	chr18	5764055	5764345
che014148	chr18	7422633	7423256
che014150	chr18	7438109	7438912
che014182	chr18	8064450	8064752
che014193	chr18	8317090	8317347
che014201	chr18	8519062	8519388
che002307	chr19	1021624	1022304
che002771	chr19	11198393	11198560
che009268	chr19	1137743	1138171
che002811	chr19	13676561	13676998
che002816	chr19	13858281	13858937
che002338	chr19	1605884	1608862
che002879	chr19	16283083	16283670
che002898	chr19	16875714	16877558
che002344	chr19	1738410	1738850
che002926	chr19	17891660	17893489
che002937	chr19	18364446	18365276
che002953	chr19	18749998	18750537
che003059	chr19	22019084	22021240
che003066	chr19	22310901	22311497
che003068	chr19	22360735	22361622
che003267	chr19	34034340	34035065
che003288	chr19	34462965	34463378
che003290	chr19	34531462	34532187
che003311	chr19	35064628	35067441
che003339	chr19	35784968	35786080
che003359	chr19	36215687	36217255
che003411	chr19	36929718	36930125
che003436	chr19	37328625	37329482
che003493	chr19	38554734	38555069
che003502	chr19	38699725	38700120
che002446	chr19	3892883	3893098
che003518	chr19	38942323	38943261
che003613	chr19	40977206	40977682
che003632	chr19	41540566	41540958
che003678	chr19	42380241	42381497
che003686	chr19	42509561	42509764
che003737	chr19	43888694	43890634
che003770	chr19	44529211	44530920
che003838	chr19	45576259	45577206
che003884	chr19	46391166	46392929
che026083	chr19	46709110	46709991
che003945	chr19	47484370	47485065
che004055	chr19	49888943	49889236
che004070	chr19	50038206	50038856
che004101	chr19	50740968	50741537
che004137	chr19	52391877	52392128
che004144	chr19	52523897	52524316
che002544	chr19	5734102	5734455
che002568	chr19	6059752	6060132
che002600	chr19	6796172	6796618
che002608	chr19	6965032	6965649
che002616	chr19	7286797	7287147
che002302	chr19	799031	799312
che002662	chr19	8396238	8397044
che002663	chr19	8441896	8442807
che002698	chr19	9262189	9262485
che002712	chr19	9730418	9730528
che035144	chr2	14206273	14206488
che035159	chr2	15050526	15050843
che035177	chr2	15981289	15981951
che035205	chr2	16793508	16794029
che035239	chr2	18279056	18279370
che035247	chr2	18960157	18960798
che035253	chr2	19103064	19104227
che034730	chr2	2045941	2046543
che006042	chr2	2045944	2046489
che035284	chr2	20640330	20640764
che034732	chr2	2065061	2065522
che035288	chr2	20685592	20687859
che035297	chr2	20838313	20838405
che035319	chr2	21506540	21507430
che035322	chr2	21539301	21540854
che035328	chr2	21687074	21688495
che035331	chr2	21790935	21791855
che034739	chr2	2192108	2193604
che035336	chr2	21977952	21978254
che035345	chr2	22281383	22283116
che035353	chr2	22430574	22431011
che039738	chr2	31173165	31173431
che039662	chr2	34100345	34101913
che039623	chr2	34811550	34812056
che039620	chr2	34857201	34857371
che039610	chr2	35049974	35051929
che039452	chr2	38014994	38015521
che034805	chr2	3820438	3820797
che039815	chr2	38831666	38831833
che039835	chr2	39209394	39210023
che039843	chr2	39326943	39327617
che039848	chr2	39418037	39418150
che038432	chr2	39751287	39752714
che038481	chr2	40561136	40562614
che038482	chr2	40571667	40571897
che038545	chr2	41805368	41805538
che038553	chr2	41942356	41943294
che038558	chr2	42000379	42003390
che038566	chr2	42125154	42127700
che038648	chr2	43446351	43446671
che038662	chr2	43593073	43593369
che038685	chr2	43903710	43903991
che038692	chr2	43977481	43978515
che038699	chr2	44116312	44116737
che038712	chr2	44300403	44300849
che038729	chr2	44763683	44763985
che038739	chr2	44910627	44911862
che038749	chr2	45120987	45122243
che038780	chr2	45842231	45843484
che038798	chr2	46162477	46162689
che038805	chr2	46222292	46224181
che038819	chr2	46697317	46698831
che038822	chr2	46726017	46727525
che038823	chr2	46731362	46731808
che038828	chr2	46802502	46802969
che038833	chr2	46892274	46893200
che038879	chr2	47644449	47644847
che034839	chr2	4960223	4960432
che034886	chr2	6333276	6333788
che034895	chr2	6583376	6583600
che035035	chr2	9940309	9942060
che037315	chr20	10093644	10094300
che037298	chr20	10412491	10412826
che037197	chr20	12626367	12628307
che029578	chr20	18806930	18809323
che036963	chr20	20048993	20049679
che036960	chr20	20111146	20111577
che036955	chr20	20326991	20327518
che036936	chr20	20938330	20938467
che036905	chr20	21137828	21138649
che036884	chr20	21513048	21513599
che036794	chr20	23348494	23348826
che036785	chr20	23531332	23531604
che014785	chr20	24973848	24974756
che039366	chr20	27685068	27685706
che039365	chr20	27701756	27704332
che039362	chr20	27758174	27758686
che039353	chr20	27873810	27874520
che039299	chr20	28834465	28834587
che039286	chr20	28993132	28993602
che039262	chr20	29479686	29482610
che039247	chr20	29686298	29686540
che039239	chr20	29814767	29815345
che039221	chr20	30347744	30347941
che043567	chr20	4890987	4891139
che037575	chr20	5239373	5239864
che037509	chr20	6494651	6494761
che037452	chr20	7268113	7268382
che037442	chr20	7433666	7433914
che037438	chr20	7495690	7496625
che037434	chr20	7642680	7642865
che037427	chr20	7761237	7762331
che045517	chr20	9117050	9117685
che036380	chr21	11586416	11587276
che036376	chr21	11682209	11682400
che036351	chr21	12186361	12186834
che036350	chr21	12196502	12196825
che036636	chr21	1294630	1295574
che036271	chr21	14434972	14435130
che036210	chr21	15901003	15901389
che036628	chr21	1620917	1621210
che036175	chr21	16377865	16378458
che036147	chr21	16895422	16895625
che036071	chr21	18462697	18462825
che036070	chr21	18464480	18464722
che036044	chr21	18942725	18942964
che035969	chr21	19950328	19952670
che035946	chr21	20308432	20308638
che035944	chr21	20342456	20342719
che035910	chr21	20840128	20841279
che035902	chr21	20890639	20891709
che035808	chr21	22356971	22357924
che035806	chr21	22384955	22386292
che018853	chr21	22393170	22395059
che035777	chr21	22744038	22744316
che035775	chr21	22751064	22751372
che036580	chr21	2546901	2547149
che035647	chr21	25496235	25496741
che035634	chr21	25627146	25627472
che035587	chr21	26578323	26578850
che035586	chr21	26587704	26589173
che035570	chr21	26920169	26920507
che035545	chr21	27321574	27321870
che035541	chr21	27373258	27375564
che035537	chr21	27443692	27443904
che036518	chr21	6044509	6045201
che036647	chr21	664502	666169
che036488	chr21	7447848	7448363
che036650	chr21	746257	747129
che036469	chr21	7857159	7858334
che036468	chr21	7867051	7867986
che036465	chr21	7984407	7984694
che036454	chr21	8395540	8396688
che036451	chr21	8468281	8469711
che036435	chr21	8859861	8862191
che036434	chr21	8873682	8874062
che027387	chr22	1054133	1054267
che027391	chr22	1154018	1155175
che027349	chr22	120390	120902
che027869	chr22	13833005	13833247
che027943	chr22	16406061	16406303
che027950	chr22	16658887	16660983
che027419	chr22	1676184	1676597
che027965	chr22	17017488	17017847
che028011	chr22	19396673	19397158
che027437	chr22	1965628	1967436
che028035	chr22	20409856	20410071
che028064	chr22	21387898	21388248
che027454	chr22	2170188	2172110
che027455	chr22	2177232	2177579
che028096	chr22	22248911	22249090
che028106	chr22	22525929	22527764
che028114	chr22	22682427	22683422
che028125	chr22	23013416	23014180
che028133	chr22	23133114	23135273
che028215	chr22	24636665	24637147
che028251	chr22	25296297	25297541
che028313	chr22	26320129	26320494
che028328	chr22	26663373	26665094
che028342	chr22	26879422	26880033
che028345	chr22	26906707	26907042
che028346	chr22	26923530	26924033
che028352	chr22	27076634	27077164
che028382	chr22	27750987	27751970
che043179	chr22	28697247	28699496
che028480	chr22	29773456	29774700
che028500	chr22	30144076	30145392
che028508	chr22	30272061	30274130
che028519	chr22	30579130	30579531
che028520	chr22	30615141	30615725
che028544	chr22	31031445	31031855
che028565	chr22	31426093	31426746
che028576	chr22	31555090	31555491
che028586	chr22	31666022	31666438
che028622	chr22	32138696	32139274
che028630	chr22	32348630	32349139
che028641	chr22	32497147	32497284
che025999	chr22	33861931	33862260
che028732	chr22	34118141	34119580
che028738	chr22	34207735	34208940
che028746	chr22	34338426	34338548
che028753	chr22	34413853	34415112
che028765	chr22	34591824	34592180
che028766	chr22	34614326	34614748
che028569	chr22	34983725	34985341
che028787	chr22	34986375	34987097
che028786	chr22	35016128	35016319
che027636	chr22	6745741	6745857
che027638	chr22	6777966	6778202
che027659	chr22	7371986	7372555
che027663	chr22	7435723	7436721
che027670	chr22	7600815	7601087
che027713	chr22	8897346	8897564
che027714	chr22	8901136	8901780
che020310	chr23	1004236	1004364
che019745	chr23	10102013	10102459
che019682	chr23	11671620	11671754
che019624	chr23	12890887	12891189
che019604	chr23	13458168	13458641
che019603	chr23	13467314	13469695
che019599	chr23	13559822	13560079
che019598	chr23	13561721	13563037
che019586	chr23	13805956	13806384
che020281	chr23	1419926	1420288
che019567	chr23	14307205	14307912
che019519	chr23	15142737	15145058
che019503	chr23	15354678	15354884
che019406	chr23	19527139	19527666
che019403	chr23	19555459	19555821
che019392	chr23	19731860	19732018
che019375	chr23	20350883	20351191
che019374	chr23	20354687	20355850
che020237	chr23	2076706	2076930
che019354	chr23	20894168	20895721
che019353	chr23	20902548	20902940
che019346	chr23	20999601	20999918
che020235	chr23	2105786	2106010
che019331	chr23	21338824	21339027
che020234	chr23	2140994	2141374
che020231	chr23	2156531	2157211
che019310	chr23	21798271	21798729
che019258	chr23	22833155	22833316
che020221	chr23	2304991	2305752
che020220	chr23	2318009	2318746
che020219	chr23	2326254	2326865
che019242	chr23	23301125	23301421
che019230	chr23	23537683	23539020
che019228	chr23	23589775	23589894
che019216	chr23	23838675	23839181
che019179	chr23	24667601	24668188
che019174	chr23	24734034	24734222
che019169	chr23	24827275	24827598
che019141	chr23	25997848	25998087
che020194	chr23	2725834	2726718
che019074	chr23	28549682	28550302
che019033	chr23	30307184	30307357
che019032	chr23	30324328	30324789
che019026	chr23	30491951	30494041
che019018	chr23	30821257	30822186
che019017	chr23	30873309	30873611
che019015	chr23	30894056	30894439
che018996	chr23	32175645	32177564
che018966	chr23	33014408	33014593
che018958	chr23	33177601	33178710
che018932	chr23	33977061	33978332
che018890	chr23	36167150	36167677
che018862	chr23	37066346	37067200
che018861	chr23	37121801	37122286
che019402	chr23	37361715	37361891
che018828	chr23	38117287	38118609
che018823	chr23	38238631	38239473
che018822	chr23	38255521	38257287
che020137	chr23	4059247	4059459
che020062	chr23	5133664	5134296
che020051	chr23	5279631	5280782
che020039	chr23	5509547	5509786
che020038	chr23	5514646	5514858
che020029	chr23	5579611	5580873
che020007	chr23	5903179	5903280
che020001	chr23	5990659	5990973
che019998	chr23	6007850	6008134
che019989	chr23	6098399	6099031
che019986	chr23	6124606	6125349
che006737	chr23	6428317	6431148
che020329	chr23	668120	669004
che019938	chr23	6771533	6771691
che020324	chr23	781345	781560
che019882	chr23	7971884	7972336
che019866	chr23	8297598	8299460
che019861	chr23	8336460	8337218
che020320	chr23	868246	868578
che019802	chr23	9152381	9152854
che019796	chr23	9299435	9299662
che021283	chr3	11337042	11337362
che021282	chr3	11341917	11342267
che021241	chr3	12758760	12758900
che021207	chr3	13516377	13516610
che021180	chr3	14106342	14109878
che021160	chr3	14529147	14531549
che021114	chr3	15718771	15720348
che021100	chr3	15956018	15957181
che021077	chr3	16522982	16523581
che021070	chr3	16667805	16670219
che021041	chr3	17794166	17794843
che021040	chr3	17814142	17814912
che021001	chr3	18962231	18963151
che020993	chr3	19200907	19201023
che020983	chr3	19608353	19609795
che020980	chr3	19757859	19758143
che021801	chr3	1985450	1986160
che021780	chr3	2283724	2285133
che021766	chr3	2455121	2455525
che020868	chr3	25090247	25090933
che020828	chr3	26130751	26132739
che021758	chr3	2674803	2675108
che020788	chr3	27248937	27249635
che020777	chr3	27494714	27495793
che020700	chr3	29075632	29076558
che020687	chr3	29334139	29334459
che020674	chr3	29525422	29525988
che020612	chr3	30558231	30559562
che020537	chr3	31847568	31848023
che020520	chr3	32150743	32151024
che020506	chr3	32293925	32296864
che020432	chr3	33561687	33563132
che020404	chr3	34105501	34105836
che021656	chr3	4303932	4304294
che021637	chr3	4558762	4558983
che021634	chr3	4600870	4601466
che021593	chr3	5197275	5197496
che021571	chr3	5571254	5571454
che021564	chr3	5628805	5629785
che021560	chr3	5739942	5740151
che021559	chr3	5751000	5751953
che021534	chr3	6231027	6231311
che021472	chr3	7127403	7127879
che046626	chr3	8423344	8424285
che021411	chr3	8652912	8653514
che021397	chr3	8959082	8959216
che021855	chr3	949664	950419
che025534	chr4	10760332	10760595
che025503	chr4	11281285	11281368
che025443	chr4	12332957	12334063
che025442	chr4	12341087	12341980
che026048	chr4	1293209	1293937
che025358	chr4	13792953	13793171
che025338	chr4	14310642	14311103
che026026	chr4	1739868	1740035
che025201	chr4	18848711	18848992
che025193	chr4	19319845	19320285
che025162	chr4	20711553	20711798
che025137	chr4	21513411	21514142
che025114	chr4	22097532	22098992
che026002	chr4	2243466	2245118
che025094	chr4	23231164	23231604
che025998	chr4	2364173	2364556
che025048	chr4	24867730	24869691
che025039	chr4	25107633	25107770
che025032	chr4	25364451	25364909
che009571	chr4	26098575	26099660
che024997	chr4	26357938	26358345
che024993	chr4	26455577	26455924
che024985	chr4	26746904	26747131
che024959	chr4	27483763	27486753
che024948	chr4	27667100	27668056
che024945	chr4	27707594	27707818
che024909	chr4	28450231	28450710
che041435	chr4	29143521	29144051
che024873	chr4	29272732	29273232
che024871	chr4	29305453	29305650
che024866	chr4	29417250	29417483
che024824	chr4	30363365	30365176
che012683	chr4	30382398	30385106
che028068	chr4	30382428	30385043
che024809	chr4	30631087	30631371
che024763	chr4	31642312	31642617
che024750	chr4	32109762	32110733
che024747	chr4	32165888	32167300
che024703	chr4	33083467	33083628
che024699	chr4	33114060	33114206
che024589	chr4	35166705	35167307
che025880	chr4	4132347	4133498
che025875	chr4	4185429	4185599
che044579	chr4	4223604	4224155
che025854	chr4	4497978	4499204
che025838	chr4	4689581	4689784
che025830	chr4	4856870	4857658
che025763	chr4	6046216	6046650
che025759	chr4	6111889	6113475
che025712	chr4	7087020	7087481
che025704	chr4	7236335	7237294
che025697	chr4	7375406	7375906
che025664	chr4	7861627	7862091
che025663	chr4	7887974	7889968
che025658	chr4	7939443	7940996
che025655	chr4	8001625	8001924
che025566	chr4	9706426	9706563
che025564	chr4	9736240	9736593
che031031	chr5	10240837	10241424
che031298	chr5	121100	121627
che031299	chr5	130864	131052
che030911	chr5	14201276	14201587
che030881	chr5	14977155	14979035
che030874	chr5	15206442	15206948
che030833	chr5	16225265	16225447
che030822	chr5	16422084	16422338
che030815	chr5	16615312	16615881
che030808	chr5	16697959	16699842
che030779	chr5	17402322	17402672
che030677	chr5	19541236	19541700
che030655	chr5	19929188	19931095
che031233	chr5	2024097	2024342
che030623	chr5	20507914	20508138
che030603	chr5	20843877	20844377
che031307	chr5	210906	211265
che030576	chr5	21202342	21204132
che030568	chr5	21371755	21372132
che022586	chr5	21408925	21409296
che030539	chr5	21962979	21964721
che030535	chr5	22057540	22058205
che030512	chr5	22492558	22492818
che030511	chr5	22497990	22498397
che030500	chr5	22667983	22668627
che030416	chr5	24017430	24020111
che030408	chr5	24170589	24171347
che030395	chr5	24434726	24434851
che030392	chr5	24452124	24452561
che030328	chr5	25516213	25516374
che030315	chr5	25736392	25736562
che030306	chr5	25875400	25877571
che030304	chr5	25902852	25903109
che030301	chr5	25918406	25918678
che030299	chr5	25935490	25936626
che030284	chr5	26136042	26136347
che030273	chr5	26413603	26416071
che030238	chr5	26940652	26940933
che030223	chr5	28913006	28913278
che030222	chr5	28922463	28923218
che030210	chr5	29140164	29140361
che030175	chr5	29636579	29637178
che030168	chr5	29736824	29737333
che030162	chr5	29825856	29826344
che030154	chr5	29890302	29890703
che030108	chr5	30585847	30586509
che030092	chr5	30926093	30926329
che031315	chr5	309291	309608
che030086	chr5	31002413	31002778
che030083	chr5	31025711	31026727
che030082	chr5	31046091	31046279
che030067	chr5	31185993	31186232
che030030	chr5	31749488	31749589
che030027	chr5	31814165	31814911
che030025	chr5	31888562	31888981
che030024	chr5	31937417	31938046
che031318	chr5	380187	380354
che031155	chr5	4187557	4187850
che031127	chr5	5553095	5553253
che031090	chr5	6868925	6869353
che031294	chr5	80260	80391
che031295	chr5	90380	90781
che000516	chr6	13159784	13161337
che000578	chr6	14570309	14571994
che000579	chr6	14583530	14583823
che000595	chr6	15073776	15074594
che000599	chr6	15149991	15150482
che000607	chr6	15329190	15330311
che000622	chr6	15607286	15607534
che000628	chr6	15670811	15671185
che000652	chr6	16172673	16173179
che000661	chr6	16262546	16263133
che000745	chr6	18144006	18144716
che000748	chr6	18212988	18213530
che000751	chr6	18235461	18235682
che000771	chr6	18781774	18782259
che000847	chr6	21616867	21617031
che000856	chr6	22050744	22051688
che007944	chr6	22050813	22051685
che028716	chr6	22363723	22368933
che000915	chr6	23688885	23689073
che000922	chr6	23988275	23988802
che038256	chr6	2473708	2474640
che000961	chr6	26706913	26707533
che000964	chr6	26763837	26764202
che011040	chr6	29558061	29558516
che001078	chr6	30485136	30485396
che001079	chr6	30535739	30536293
che001128	chr6	31850889	31851461
che001142	chr6	32367580	32367777
che000130	chr6	3276384	3277847
che001156	chr6	32812669	32813268
che001176	chr6	33382644	33384014
che001243	chr6	35219495	35221756
che001307	chr6	45437407	45439611
che001309	chr6	45479680	45482154
che001384	chr6	46612109	46614187
che001386	chr6	46663572	46663832
che001398	chr6	46909799	46910467
che001411	chr6	47166530	47166805
che001427	chr6	47405508	47405957
che001430	chr6	47420034	47420420
che001486	chr6	48351569	48353380
che001499	chr6	48500733	48501374
che001500	chr6	48524137	48524286
che001504	chr6	48598157	48598570
che001518	chr6	48720209	48720496
che001534	chr6	48929429	48930061
che001549	chr6	49161909	49162022
che001551	chr6	49205199	49205555
che001561	chr6	49408438	49408701
che001574	chr6	49835582	49835932
che001593	chr6	50189013	50189360
che001667	chr6	51189204	51189986
che001692	chr6	51774869	51775267
che001709	chr6	52070629	52070847
che001716	chr6	52253942	52254454
che001718	chr6	52267034	52267381
che001740	chr6	52722624	52723349
che001747	chr6	52890499	52891068
che001756	chr6	53031496	53032548
che001770	chr6	53343929	53344150
che001805	chr6	55623996	55625234
che001859	chr6	56539708	56539941
che001907	chr6	57734899	57735252
che001937	chr6	58395901	58396050
che001941	chr6	58498179	58499549
che001949	chr6	58636889	58637221
che001953	chr6	58688124	58688348
che001956	chr6	58737390	58738883
che001968	chr6	58972705	58972989
che001975	chr6	59082198	59084348
che001978	chr6	59120905	59121216
che001990	chr6	59284218	59284343
che001992	chr6	59299002	59299286
che001993	chr6	59311387	59313237
che023321	chr6	59554344	59554469
che000259	chr6	6002981	6004522
che002032	chr6	60030303	60030761
che002037	chr6	60116801	60118297
che002040	chr6	60158284	60158739
che002046	chr6	60258233	60258355
che002047	chr6	60262874	60263359
che002052	chr6	60356299	60357684
che001830	chr6	60557215	60558306
che002087	chr6	60999031	60999375
che002091	chr6	61086068	61086943
che000269	chr6	6149281	6149472
che002131	chr6	62088143	62088769
che002138	chr6	62339292	62339453
che002143	chr6	62452701	62453513
che000280	chr6	6328793	6329029
che002228	chr6	64555279	64555548
che002237	chr6	64835310	64835723
che002250	chr6	65211071	65211754
che000364	chr6	9103856	9104323
che000370	chr6	9155689	9156099
che018588	chr7	10114093	10114713
che018586	chr7	10125020	10125175
che018579	chr7	10288324	10288734
che018578	chr7	10297536	10297970
che018568	chr7	10451762	10452190
che018514	chr7	11689965	11690408
che018513	chr7	11706129	11706533
che018506	chr7	11813666	11814145
che018494	chr7	12258178	12258843
che018474	chr7	12707815	12708243
che018369	chr7	16497379	16497651
che018368	chr7	16513337	16513645
che018332	chr7	17484320	17484973
che018322	chr7	17985490	17985891
che018321	chr7	18028347	18028688
che018193	chr7	21236526	21238316
che018140	chr7	23614024	23614617
che018133	chr7	23898491	23899765
che018132	chr7	23910485	23910709
che018115	chr7	24371922	24372461
che018080	chr7	25549073	25549270
che015420	chr7	25793671	25794729
che018049	chr7	26830285	26830587
che018044	chr7	26944756	26946963
che018040	chr7	27073023	27073568
che018009	chr7	27699752	27700663
che017982	chr7	28769221	28769631
che017979	chr7	28849090	28849608
che017978	chr7	28875255	28876106
che017948	chr7	29776092	29777681
che017937	chr7	29963823	29964119
che017920	chr7	30556208	30556336
che017898	chr7	31285933	31287996
che017843	chr7	32513742	32514584
che017830	chr7	32827623	32828399
che017800	chr7	33296838	33297488
che017798	chr7	33312984	33314132
che017790	chr7	33515667	33515816
che017709	chr7	35591024	35592535
che017702	chr7	35689774	35690166
che017698	chr7	35747886	35748323
che017653	chr7	36421630	36421980
che017645	chr7	36586130	36586672
che017625	chr7	37032095	37032349
che017609	chr7	37274267	37274551
che017475	chr7	39682801	39683700
che017465	chr7	39905284	39905610
che017437	chr7	40307267	40307698
che017421	chr7	40606300	40606518
che017401	chr7	40945267	40945665
che017355	chr7	41700870	41701574
che017240	chr7	44013483	44015666
che017238	chr7	44028828	44029322
che017211	chr7	44550893	44551318
che017209	chr7	44615991	44616476
che017205	chr7	44678473	44680245
che017196	chr7	44844969	44845130
che017195	chr7	44863893	44864681
che017171	chr7	45249909	45250061
che018702	chr7	7856167	7857135
che018692	chr7	8009034	8009279
che018637	chr7	9208042	9208962
che023721	chr8	10973602	10974153
che023781	chr8	12231131	12231532
che023786	chr8	12409148	12409756
che023787	chr8	12428290	12428781
che023792	chr8	12471898	12472395
che023817	chr8	12850465	12850968
che023824	chr8	13135312	13137018
che023825	chr8	13139759	13140118
che023832	chr8	13251544	13251999
che023835	chr8	13281786	13282268
che023859	chr8	13601989	13602654
che023864	chr8	13672547	13673035
che023894	chr8	14403365	14403568
che023920	chr8	14943722	14944225
che023941	chr8	15645493	15646068
che023943	chr8	15669060	15669212
che023984	chr8	17114164	17114910
che024038	chr8	19392374	19392490
che024041	chr8	19432971	19433411
che024052	chr8	19870682	19870960
che024080	chr8	21358917	21359252
che024124	chr8	23458909	23459124
che024125	chr8	23478961	23479878
che024173	chr8	24837949	24838800
che024187	chr8	25187730	25187918
che024196	chr8	25378602	25378802
che024245	chr8	26559743	26560627
che023340	chr8	2679933	2680199
che024259	chr8	26851278	26857133
che024311	chr8	28513869	28514255
che023354	chr8	2954109	2954531
che024364	chr8	30998726	30999394
che024392	chr8	31455960	31456262
che031567	chr8	31478445	31481054
che024458	chr8	33246202	33247887
che024462	chr8	33342354	33343112
che024463	chr8	33359231	33360262
che024483	chr8	33813356	33813556
che024535	chr8	34979313	34979879
che024550	chr8	35364115	35364414
che023429	chr8	4719205	4719372
che023433	chr8	4802683	4803216
che003590	chr8	4805915	4806397
che023490	chr8	6088330	6088722
che023493	chr8	6120382	6120690
che023494	chr8	6131650	6132324
che023536	chr8	7071186	7071605
che023622	chr8	8752939	8753394
che023642	chr8	8973761	8974027
che023645	chr8	9003929	9004264
che023662	chr8	9310533	9310940
che023667	chr8	9509296	9509907
che023686	chr8	9865798	9865992
che026995	chr9	10874439	10874687
che026962	chr9	11986393	11987409
che026945	chr9	12400026	12400190
che026934	chr9	12828755	12828880
che026913	chr9	13613811	13614341
che026869	chr9	15197726	15198127
che026867	chr9	15251624	15254803
che026860	chr9	15496170	15496799
che026835	chr9	16502320	16502697
che026828	chr9	16620172	16620843
che026819	chr9	16843969	16844364
che026767	chr9	18453351	18453602
che026727	chr9	21005302	21006180
che026687	chr9	22145760	22146980
che027288	chr9	2234305	2234643
che026662	chr9	22967374	22967553
che026645	chr9	23274657	23275757
che026631	chr9	23707658	23708179
che026625	chr9	23805162	23805638
che026622	chr9	23842264	23843466
che026575	chr9	24643982	24644182
che026571	chr9	24791393	24791962
che026497	chr9	26907911	26908108
che026485	chr9	27191846	27192247
che027260	chr9	2822665	2823144
che026447	chr9	28422642	28423451
che027256	chr9	2877326	2877484
che026418	chr9	28942956	28943252
che010231	chr9	29378257	29378625
che006459	chr9	30105047	30105460
che026318	chr9	30729951	30730133
che026255	chr9	32034024	32034560
che026226	chr9	32390000	32390218
che026179	chr9	33134803	33135012
che027239	chr9	3323339	3323782
che010547	chr9	33916063	33917019
che027228	chr9	3509095	3510309
che027338	chr9	497451	498842
che027158	chr9	5369850	5369966
che027156	chr9	5404536	5405264
che027145	chr9	5717828	5718385
che027143	chr9	5742374	5744470
che027091	chr9	7328043	7328783
che027018	chr9	9895761	9897356

## Sheet: S4
Supplmentary table 4. The chromosome size
Chromosome	Size (bp)
chr1	47505154
chr2	50629525
chr3	40173380
chr4	35616339
chr5	33994710
chr6	66609806
chr7	48605218
chr8	37232060
chr9	35021681
chr10	83004488
chr11	66725479
chr12	59202033
chr13	59316352
chr14	42349641
chr15	47012533
chr16	46349301
chr17	87931667
chr18	45491690
chr19	56641985
chr20	30666295
chr21	28382773
chr22	35655584
chr23	39236500

## Sheet: S5
Supplmentary table 5. The pathways for expanded gene families (number) and related molecular function
Note: only the number of gene families over 10 are shown.
Metabolism
Global and overview maps
01100 Metabolic pathways (28)	alcohol dehydrogenase	isocitrate dehydrogenase (NAD+)	S-(hydroxymethyl)glutathione dehydrogenase / alcohol dehydrogenase	dihydropyrimidine dehydrogenase (NADP+)	polyphenol oxidase	L-ascorbate oxidase	5-methyltetrahydropteroyltriglutamate--homocysteine methyltransferase	phospholipid:diacylglycerol acyltransferase	dolichol kinase	phospholipase D1/2	polygalacturonase	beta-fructofuranosidase	mannosyl-oligosaccharide alpha-1,2-mannosidase	H+-transporting ATPase	GDPmannose 4,6-dehydratase	xylose isomerase	F-type H+/Na+-transporting ATPase subunit alpha	F-type H+-transporting ATPase subunit alpha	cytochrome c oxidase subunit 2	beta-glucosidase	stachyose synthetase	raffinose synthase	tropinone reductase I	UDP-glucuronate decarboxylase	polyamine oxidase	apyrase	xylan 1,4-beta-xylosidase	alcohol dehydrogenase class-P
01110 Biosynthesis of secondary metabolites (11)	alcohol dehydrogenase	isocitrate dehydrogenase (NAD+)	S-(hydroxymethyl)glutathione dehydrogenase / alcohol dehydrogenase	polyphenol oxidase	5-methyltetrahydropteroyltriglutamate--homocysteine methyltransferase	phospholipase D1/2	beta-fructofuranosidase	gibberellin 2beta-dioxygenase	beta-glucosidase	tropinone reductase I	alcohol dehydrogenase class-P
01120 Microbial metabolism in diverse environments (4)
01200 Carbon metabolism (2)
01210 2-Oxocarboxylic acid metabolism (1)
01230 Biosynthesis of amino acids (2)
01220 Degradation of aromatic compounds (2)
Carbohydrate metabolism
00010 Glycolysis / Gluconeogenesis (3)
00020 Citrate cycle (TCA cycle) (1)
00040 Pentose and glucuronate interconversions (2)
00051 Fructose and mannose metabolism (2)
00052 Galactose metabolism (3)
00053 Ascorbate and aldarate metabolism (1)
00500 Starch and sucrose metabolism (2)
00520 Amino sugar and nucleotide sugar metabolism (3)
00620 Pyruvate metabolism (3)
Energy metabolism
00190 Oxidative phosphorylation (4)
00195 Photosynthesis (2)
00680 Methane metabolism (1)
Lipid metabolism
00071 Fatty acid degradation (3)
00073 Cutin, suberine and wax biosynthesis (1)
00561 Glycerolipid metabolism (1)
00564 Glycerophospholipid metabolism (2)
00565 Ether lipid metabolism (1)
00592 alpha-Linolenic acid metabolism (1)
Nucleotide metabolism
00230 Purine metabolism (1)
00240 Pyrimidine metabolism (2)
Amino acid metabolism
00270 Cysteine and methionine metabolism (1)
00330 Arginine and proline metabolism (1)
00350 Tyrosine metabolism (4)
Metabolism of other amino acids
00410 beta-Alanine metabolism (2)
00450 Selenocompound metabolism (1)
00460 Cyanoamino acid metabolism (1)
Glycan biosynthesis and metabolism
00510 N-Glycan biosynthesis (2)
00513 Various types of N-glycan biosynthesis (1)
00514 Other types of O-glycan biosynthesis (1)
00541 O-Antigen nucleotide sugar biosynthesis (1)
Metabolism of cofactors and vitamins
00770 Pantothenate and CoA biosynthesis (1)
00830 Retinol metabolism (2)
Metabolism of terpenoids and polyketides
00904 Diterpenoid biosynthesis (1)
Biosynthesis of other secondary metabolites
00940 Phenylpropanoid biosynthesis (1)
00950 Isoquinoline alkaloid biosynthesis (1)
00960 Tropane, piperidine and pyridine alkaloid biosynthesis (1)
Xenobiotics biodegradation and metabolism
00625 Chloroalkane and chloroalkene degradation (2)
00626 Naphthalene degradation (2)
00980 Metabolism of xenobiotics by cytochrome P450 (2)
00982 Drug metabolism - cytochrome P450 (2)
00983 Drug metabolism - other enzymes (1)
Genetic Information Processing
Transcription
03040 Spliceosome (1)
Translation
03010 Ribosome (3)
03013 Nucleocytoplasmic transport (1)
Folding, sorting and degradation
03060 Protein export (1)
04141 Protein processing in endoplasmic reticulum (7)
04130 SNARE interactions in vesicular transport (1)
03050 Proteasome (1)
Replication and repair
03030 DNA replication (1)
03420 Nucleotide excision repair (1)
03430 Mismatch repair (1)
03440 Homologous recombination (3)
03460 Fanconi anemia pathway (1)
Environmental Information Processing
Signal transduction
04010 MAPK signaling pathway (3)
04013 MAPK signaling pathway - fly (1)
04016 MAPK signaling pathway - plant (5)
04014 Ras signaling pathway (1)
04310 Wnt signaling pathway (2)
04330 Notch signaling pathway (1)
04370 VEGF signaling pathway (1)
04020 Calcium signaling pathway (1)
04072 Phospholipase D signaling pathway (1)
04071 Sphingolipid signaling pathway (1)
04024 cAMP signaling pathway (1)
04022 cGMP-PKG signaling pathway (1)
04151 PI3K-Akt signaling pathway (1)
04152 AMPK signaling pathway (2)
04150 mTOR signaling pathway (1)
04075 Plant hormone signal transduction (4)
Cellular Processes
Transport and catabolism
04144 Endocytosis (1)
04140 Autophagy - animal (1)
04138 Autophagy - yeast (2)
04136 Autophagy - other (1)
Cell growth and death
04110 Cell cycle (1)
04114 Oocyte meiosis (1)
04217 Necroptosis (1)
04218 Cellular senescence (1)
Organismal Systems
Immune system
04613 Neutrophil extracellular trap formation (2)
04621 NOD-like receptor signaling pathway (1)
04625 C-type lectin receptor signaling pathway (1)
04650 Natural killer cell mediated cytotoxicity (1)
04612 Antigen processing and presentation (2)
04660 T cell receptor signaling pathway (1)
04658 Th1 and Th2 cell differentiation (1)
04659 Th17 cell differentiation (1)
04662 B cell receptor signaling pathway (1)
04666 Fc gamma R-mediated phagocytosis (1)
Endocrine system
04910 Insulin signaling pathway (1)
04922 Glucagon signaling pathway (1)
04912 GnRH signaling pathway (2)
04921 Oxytocin signaling pathway (2)
04919 Thyroid hormone signaling pathway (1)
04928 Parathyroid hormone synthesis, secretion and action (1)
04924 Renin secretion (1)
Circulatory system
04260 Cardiac muscle contraction (1)
Development and regeneration
04360 Axon guidance (1)
04380 Osteoclast differentiation (1)
Aging
04211 Longevity regulating pathway (1)
04213 Longevity regulating pathway - multiple species (3)
Environmental adaptation
04714 Thermogenesis (3)
04626 Plant-pathogen interaction (3)

## Sheet: S6
Supplmentary table 6. The pathways for contracted gene families (number) and related molecular function
Note: only the number of gene families over 10 are shown.
Metabolism
Global and overview maps
01100 Metabolic pathways (1)	carbonic anhydrase
Energy metabolism
00910 Nitrogen metabolism (1)	carbonic anhydrase
Organismal Systems
Environmental adaptation
04626 Plant-pathogen interaction (1)	EIX receptor 1/2

## Sheet: S7
Supplmentary table 7. The pathways for positively selected gene families (number) and related molecular function
Note: only the top two gene families are shown.
Metabolism
Global and overview maps
01100 Metabolic pathways (18)	glutamate N-acetyltransferase / amino-acid N-acetyltransferase	glutathione S-transferase	tetraacyldisaccharide 4'-kinase	phospholipase C	beta-glucosidase	beta-galactosidase	alpha-N-acetylglucosaminidase	folylpolyglutamate synthase	aspartyl-tRNA(Asn)/glutamyl-tRNA(Gln) amidotransferase subunit B	NADH dehydrogenase (ubiquinone) 1 alpha/beta subcomplex 1, acyl-carrier protein	GPI mannosyltransferase 2	carotenoid epsilon hydroxylase	L-asparaginase / beta-aspartyl-peptidase	chlorophyll(ide) b reductase	alpha-1,4-galacturonosyltransferase	pseudouridylate synthase	divinyl chlorophyllide a 8-vinyl-reductase	ethanolamine phosphate phosphodiesterase
01110 Biosynthesis of secondary metabolites (7)	glutamate N-acetyltransferase / amino-acid N-acetyltransferase	phospholipase C	beta-glucosidase	carotenoid epsilon hydroxylase	L-asparaginase / beta-aspartyl-peptidase	chlorophyll(ide) b reductase	divinyl chlorophyllide a 8-vinyl-reductase
01210 2-Oxocarboxylic acid metabolism (1)
01230 Biosynthesis of amino acids (1)
01240 Biosynthesis of cofactors (1)
Carbohydrate metabolism
00052 Galactose metabolism (1)
00500 Starch and sucrose metabolism (1)
00520 Amino sugar and nucleotide sugar metabolism (1)
00562 Inositol phosphate metabolism (1)
Energy metabolism
00190 Oxidative phosphorylation (1)
Lipid metabolism
00564 Glycerophospholipid metabolism (1)
00565 Ether lipid metabolism (1)
00600 Sphingolipid metabolism (1)
Nucleotide metabolism
00240 Pyrimidine metabolism (1)
Amino acid metabolism
00250 Alanine, aspartate and glutamate metabolism (1)
00220 Arginine biosynthesis (1)
Metabolism of other amino acids
00460 Cyanoamino acid metabolism (2)
00480 Glutathione metabolism (1)
Glycan biosynthesis and metabolism
00531 Glycosaminoglycan degradation (1)
00563 Glycosylphosphatidylinositol (GPI)-anchor biosynthesis (2)
00540 Lipopolysaccharide biosynthesis (1)
00511 Other glycan degradation (1)
Metabolism of cofactors and vitamins
00790 Folate biosynthesis (1)
00670 One carbon pool by folate (1)
00860 Porphyrin and chlorophyll metabolism (2)
Metabolism of terpenoids and polyketides
00906 Carotenoid biosynthesis (1)
Biosynthesis of other secondary metabolites
00940 Phenylpropanoid biosynthesis (1)
Xenobiotics biodegradation and metabolism
00980 Metabolism of xenobiotics by cytochrome P450 (1)
00982 Drug metabolism - cytochrome P450 (1)
00983 Drug metabolism - other enzymes (1)
Genetic Information Processing
Transcription
03040 Spliceosome (2)
Translation
03010 Ribosome (1)
00970 Aminoacyl-tRNA biosynthesis (2)
03013 Nucleocytoplasmic transport (1)
03015 mRNA surveillance pathway (2)
03008 Ribosome biogenesis in eukaryotes (2)
Folding, sorting and degradation
04141 Protein processing in endoplasmic reticulum (1)
04120 Ubiquitin mediated proteolysis (1)
03018 RNA degradation (2)
Replication and repair
03410 Base excision repair (1)
03420 Nucleotide excision repair (1)
03430 Mismatch repair (1)
03440 Homologous recombination (1)
03450 Non-homologous end-joining (2)
03460 Fanconi anemia pathway (2)
Environmental Information Processing
Signal transduction
04016 MAPK signaling pathway - plant (2)
Cellular Processes
Transport and catabolism
04142 Lysosome (1)
04146 Peroxisome (1)
Cell growth and death
04110 Cell cycle (1)
04111 Cell cycle - yeast (1)
04113 Meiosis - yeast (1)
04114 Oocyte meiosis (1)
04218 Cellular senescence (1)
Cellular community - eukaryotes
04530 Tight junction (1)
04550 Signaling pathways regulating pluripotency of stem cells (1)
Cellular community - prokaryotes
02024 Quorum sensing (1)
Organismal Systems
Immune system
04612 Antigen processing and presentation (1)
Endocrine system
04914 Progesterone-mediated oocyte maturation (1)
04919 Thyroid hormone signaling pathway (1)
Nervous system
04723 Retrograde endocannabinoid signaling (1)
Development and regeneration
04361 Axon regeneration (1)
Aging
04212 Longevity regulating pathway - worm (2)
Environmental adaptation
04714 Thermogenesis (2)
Human Diseases
Cancer: overview
05200 Pathways in cancer (2)
05204 Chemical carcinogenesis - DNA adducts (1)
05207 Chemical carcinogenesis - receptor activation (1)
05208 Chemical carcinogenesis - reactive oxygen species (2)
Cancer: specific types
05210 Colorectal cancer (1)
05225 Hepatocellular carcinoma (1)
Infectious disease: bacterial
05134 Legionellosis (1)
05152 Tuberculosis (1)
Neurodegenerative disease
05010 Alzheimer disease (2)
05012 Parkinson disease (2)
05014 Amyotrophic lateral sclerosis (2)
05016 Huntington disease (1)
05020 Prion disease (1)
05022 Pathways of neurodegeneration - multiple diseases (1)
Cardiovascular disease
05417 Lipid and atherosclerosis (2)
05418 Fluid shear stress and atherosclerosis (1)
05415 Diabetic cardiomyopathy (1)
Endocrine and metabolic disease
04940 Type I diabetes mellitus (1)
04932 Non-alcoholic fatty liver disease (1)
Drug resistance: antineoplastic
01524 Platinum drug resistance (2)
01523 Antifolate resistance (1)

## Sheet: S8
Supplmentary table 8. The structural variation identification between OE (as reference) and OC (>1Mb).
Chromosome	Start	End	Length	Type
1	2315081	20235769	17920688	INV
1	6321602	22150745	15829143	INV
2	4988833	45116377	40127544	INV
2	5796884	10532208	4735324	DUP
3	2612604	24307579	21694975	INV
3	5643580	7502139	1858559	DUP
4	10237538	33507744	23270206	DUP
5	15799352	18396263	-2596911	DEL
6	4240186	46628886	42388700	INV
6	4730411	7918417	3188006	INV
6	4773474	7880090	3106616	INV
6	5022890	6987519	-1964629	DEL
6	28975779	46691144	17715365	DUP
6	29939074	52011092	22072018	DUP
7	3816405	41250052	37433647	DUP
8	4857268	29150155	-24292887	DEL
8	4932115	7914248	2982133	INV
9	1591671	23286132	-21694461	DEL
9	7341152	27745354	20404202	INV
9	17879336	21902622	-4023286	DEL
10	1975606	25321404	23345798	DUP
10	3120290	65665278	62544988	INV
10	22369578	52036974	-29667396	DEL
10	24475192	45737539	-21262347	DEL
10	29762916	32522751	2759835	INV
10	33446534	38092651	4646117	INV
11	3057695	17035291	13977596	INV
11	5000371	6086468	-1086097	DEL
12	1750795	47325305	-45574510	DEL
12	6742601	36146190	29403589	INV
12	10526730	47702532	-37175802	DEL
12	16867281	39821671	-22954390	DEL
12	22185820	24345020	2159200	DUP
12	27929473	30172148	-2242675	DEL
12	46610983	50405839	3794856	DUP
13	26213649	51912978	25699329	DUP
13	44857402	46139807	1282405	DUP
15	1353206	38895311	37542105	INV
16	7289044	14064035	-6774991	DEL
16	18126310	20964849	2838539	INV
17	7790966	36824722	29033756	DUP
17	7801763	36824742	-29022979	DEL
18	31498659	41743898	-10245239	DEL
18	37932089	40946048	-3013959	DEL
19	5624347	6659953	1035606	DUP
19	8459091	32771726	24312635	DUP
19	9327904	20176866	10848962	INV
19	9880660	40256304	30375644	INV
19	18488943	28082653	9593710	DUP
19	20225486	29024169	-8798683	DEL
22	11533003	36201896	24668893	DUP
23	20739409	31937033	11197624	DUP

## Sheet: S9
Supplmentary table 9. The structural variation identification between OS (as reference) and OC (>1Mb).
Chromosome	Start	End	Length	Type
1	2600717	29964336	-27363619	DEL
1	3991899	5767817	1775918	DUP
1	5834549	33994515	28159966	INV
1	11092524	33650130	22557606	INV
1	11170170	20066204	-8896034	DEL
1	13541778	23587126	10045348	DUP
1	13721687	28708060	14986373	DUP
1	24802068	26316146	1514078	INV
1	24806665	26300728	1494063	INV
1	25104442	26506228	1401786	INV
2	4981616	22094798	-17113182	DEL
2	13923459	15186322	-1262863	DEL
3	727025	13603317	-12876292	DEL
3	22522956	24885711	2362755	DUP
3	23010007	24941228	-1931221	DEL
4	8805131	12706082	3900951	DUP
5	5159031	7212386	-2053355	DEL
6	3786670	4868401	1081731	INV
6	11658711	17104503	5445792	DUP
6	18985290	23872043	4886753	INV
7	2277383	4567256	-2289873	DEL
8	11595	1178404	1166809	INV
8	2190965	9347157	7156192	INV
8	8164579	20146101	11981522	INV
8	8983540	10572948	1589408	INV
9	642525	12062566	11420041	DUP
9	4774428	6767930	1993502	DUP
10	6762893	10167398	3404505	DUP
10	10928201	26124199	15195998	DUP
10	15430818	26372266	10941448	DUP
10	15812378	26857530	-11045152	DEL
10	15976978	35345508	19368530	DUP
10	17187025	22464859	-5277834	DEL
10	18468449	19671722	1203273	DUP
10	31416034	40000085	8584051	INV
10	31927087	40034992	8107905	DUP
11	4977281	31583903	-26606622	DEL
11	4982959	31589264	26606305	DUP
11	8804863	10839649	2034786	DUP
11	9038895	36784739	27745844	INV
11	9060077	26719491	17659414	DUP
11	16210720	32007735	-15797015	DEL
11	20230973	24779579	-4548606	DEL
11	20238284	24785863	-4547579	DEL
11	23789073	35603046	11813973	INV
12	999130	22316458	21317328	INV
12	4984840	10875416	-5890576	DEL
12	7564197	9065694	-1501497	DEL
12	20621839	26027813	-5405974	DEL
12	20891975	28785834	-7893859	DEL
13	18698331	29348304	-10649973	DEL
15	504931	12705271	-12200340	DEL
15	10836369	20688313	-9851944	DEL
16	14591640	20807629	-6215989	DEL
17	5970703	10420322	-4449619	DEL
17	10501320	23408913	-12907593	DEL
18	2552226	26049694	23497468	DUP
18	9099419	15774767	6675348	INV
18	15753633	27497461	11743828	DUP
18	21524657	26529772	5005115	INV
20	5333005	9499002	-4165997	DEL
20	14968123	18123720	3155597	INV
21	1827730	4983307	3155577	DUP
21	6894241	7973524	1079283	INV
23	612817	1835671	1222854	INV
23	7540768	8685374	1144606	INV
23	8381070	9937840	1556770	INV
